# Supplementary material for: (RS)-N-[(4-Chloro­phen­yl)(phen­yl)­meth­yl]­formamide
Source: Acta Crystallogr Sect E Struct Rep Online. 2008 Aug 6;64(Pt 9):o1698. doi: 10.1107/S1600536808024124 (PMC2960489; doi:10.1107/S1600536808024124)
Supplement: Supplementary file 1 [file e-64-o1698-sup1.cif]

##############################################################################
###                                                                        ###
###        Electronic paper (Acta Crystallographica Section E)             ###
###                                                                        ###
##############################################################################
#                                                                            #
# This CIF contains the data in a paper accepted for publication in Acta     #
# Crystallographica Section E. It conforms to the requirements of Notes      #
# for Authors for Section E, and has been peer reviewed under the auspices   #
# of the IUCr Commission on Journals.                                        #
#                                                                            #
# Full details of the Crystallographic Information File format               #
# are given in the paper "The Crystallographic Information File (CIF):       #
# a New Standard Archive File for Crystallography" by S. R. Hall, F. H.      #
# Allen and I. D. Brown [Acta Cryst. (1991), A47, 655-685].                  #
#                                                                            #
# The current version of the core CIF dictionary is obtainable from          #
# ftp://ftp.iucr.org/pub/cif_core.dic. The current version number is 2.4.    #
#                                                                            #
# Software is freely available for graphical display of the structure(s) in  #
# this CIF.  For information consult the CIF home page http://www.iucr.org/  #
# cif/home.html                                                              #
#                                                                            #
# This file may be used for bona fide research purposes within the           #
# scientific community so long as proper attribution is given to the journal # 
# article from which it was obtained.                                        #
#                                                                            #
##############################################################################
                                             
data_I
_audit_creation_method     SHELXL-97
_chemical_name_systematic
;
(<i>RS</i>)-<i>N</i>-[(4-Chlorophenyl)(phenyl)methyl]formamide
;
_chemical_name_common     ?
_chemical_formula_moiety     'C14 H12 Cl N O'
_chemical_formula_sum     'C14 H12 Cl N O'
_chemical_formula_iupac     'C14 H12 Cl N O'
_chemical_formula_weight     245.70
_chemical_melting_point     397(2)
_symmetry_cell_setting     monoclinic
_symmetry_space_group_name_H-M     'P 21/c'
_symmetry_space_group_name_Hall     '-P 2ybc'
loop_
    _symmetry_equiv_pos_as_xyz
    'x, y, z'
    '-x, y+1/2, -z+1/2'
    '-x, -y, -z'
    'x, -y-1/2, z-1/2'
_cell_length_a     16.830(4)
_cell_length_b     9.6318(12)
_cell_length_c     16.683(4)
_cell_angle_alpha     90.00
_cell_angle_beta     111.538(12)
_cell_angle_gamma     90.00
_cell_volume     2515.6(9)
_cell_formula_units_Z     8
_cell_measurement_reflns_used     3463
_cell_measurement_theta_min     2.5779
_cell_measurement_theta_max     27.3833
_cell_measurement_temperature     293(2)
_exptl_crystal_description     prism
_exptl_crystal_colour     colourless
_exptl_crystal_size_max     0.2500
_exptl_crystal_size_mid     0.2000
_exptl_crystal_size_min     0.2000
_exptl_crystal_density_diffrn     1.297
_exptl_crystal_density_meas     ?
_exptl_crystal_density_method     'not measured'
_exptl_crystal_F_000     1024
_exptl_absorpt_coefficient_mu     0.286
_exptl_absorpt_correction_type     multi-scan
_exptl_absorpt_process_details     '(CrystalClear; Rigaku, 2005)'
_exptl_absorpt_correction_T_min     0.852
_exptl_absorpt_correction_T_max     0.940
_exptl_special_details
;
;
_diffrn_ambient_temperature     293(2)
_diffrn_radiation_type     MoK\a
_diffrn_radiation_wavelength     0.71073
_diffrn_radiation_source     'fine-focus sealed tube'
_diffrn_radiation_monochromator     graphite
_diffrn_measurement_device_type     'Rigaku Scxmini CCD area-detector'
_diffrn_measurement_method     'Thin-slice \w'
_diffrn_detector_area_resol_mean     8.192
_diffrn_reflns_number     20642
_diffrn_reflns_av_R_equivalents     0.0786
_diffrn_reflns_av_sigmaI/netI     0.0523
_diffrn_reflns_theta_min     2.94
_diffrn_reflns_theta_max     25.00
_diffrn_reflns_theta_full     25.00
_diffrn_measured_fraction_theta_max     0.998
_diffrn_measured_fraction_theta_full     0.998
_diffrn_reflns_limit_h_min     -20
_diffrn_reflns_limit_h_max     19
_diffrn_reflns_limit_k_min     -11
_diffrn_reflns_limit_k_max     11
_diffrn_reflns_limit_l_min     -19
_diffrn_reflns_limit_l_max     19
_diffrn_standards_number     0
_diffrn_standards_interval_count     ?
_diffrn_standards_interval_time     ?
_diffrn_standards_decay_%     ?
_refine_special_details
;
Refinement of <i>F</i>^2^ against ALL reflections. The weighted <i>R</i>-factor
<i>wR</i> and goodness of fit <i>S</i> are based on <i>F</i>^2^, conventional
<i>R</i>-factors <i>R</i> are based on <i>F</i>, with <i>F</i> set to zero for
negative <i>F</i>^2^. The threshold expression of <i>F</i>^2^ >
\s(<i>F</i>^2^) is used only for calculating <i>R</i>-factors(gt) <i>etc</i>.
and is not relevant to the choice of reflections for refinement.
<i>R</i>-factors based on <i>F</i>^2^ are statistically about twice as large
as those based on <i>F</i>, and <i>R</i>- factors based on ALL data will be
even larger.
;
_reflns_number_total     4421
_reflns_number_gt     2499
_reflns_threshold_expression     I>2\s(I)
_refine_ls_structure_factor_coef     Fsqd
_refine_ls_matrix_type     full
_refine_ls_R_factor_all     0.1328
_refine_ls_R_factor_gt     0.0745
_refine_ls_wR_factor_gt     0.1757
_refine_ls_wR_factor_ref     0.2022
_refine_ls_goodness_of_fit_ref     1.060
_refine_ls_restrained_S_all     1.072
_refine_ls_number_reflns     4421
_refine_ls_number_parameters     307
_refine_ls_number_restraints     72
_refine_ls_hydrogen_treatment     constr
_refine_ls_weighting_scheme     calc
_refine_ls_weighting_details
         'calc w=1/[\s^2^(Fo^2^)+(0.0904P)^2^+0.5905P] where P=(Fo^2^+2Fc^2^)/3'
_atom_sites_solution_hydrogens     geom
_atom_sites_solution_primary     direct
_atom_sites_solution_secondary     difmap
_refine_ls_shift/su_max     0.000
_refine_ls_shift/su_mean     0.000
_refine_diff_density_max     0.727
_refine_diff_density_min     -0.359
_refine_ls_extinction_method     none
_refine_ls_extinction_coef     ?
loop_
    _atom_type_symbol
    _atom_type_description
    _atom_type_scat_dispersion_real
    _atom_type_scat_dispersion_imag
    _atom_type_scat_source
    'C' 'C' 0.0033 0.0016
                         'International Tables Vol C Tables 4.2.6.8 and 6.1.1.4'
    'H' 'H' 0.0000 0.0000
                         'International Tables Vol C Tables 4.2.6.8 and 6.1.1.4'
    'N' 'N' 0.0061 0.0033
                         'International Tables Vol C Tables 4.2.6.8 and 6.1.1.4'
    'O' 'O' 0.0106 0.0060
                         'International Tables Vol C Tables 4.2.6.8 and 6.1.1.4'
    'Cl' 'Cl' 0.1484 0.1585
                         'International Tables Vol C Tables 4.2.6.8 and 6.1.1.4'
_computing_data_collection     'CrystalClear (Rigaku, 2005)'
_computing_cell_refinement     'CrystalClear (Rigaku, 2005)'
_computing_data_reduction     'CrystalClear (Rigaku, 2005)'
_computing_structure_solution     'SHELXS97 (Sheldrick, 2008)'
_computing_structure_refinement     'SHELXL97 (Sheldrick, 2008)'
_computing_molecular_graphics     'SHELXTL/PC (Sheldrick, 2008)'
_computing_publication_material     'SHELXTL/PC (Sheldrick, 2008)'
loop_
    _atom_site_type_symbol
    _atom_site_label
    _atom_site_fract_x
    _atom_site_fract_y
    _atom_site_fract_z
    _atom_site_U_iso_or_equiv
    _atom_site_adp_type
    _atom_site_calc_flag
    _atom_site_refinement_flags
    _atom_site_occupancy
    _atom_site_disorder_assembly
    _atom_site_disorder_group
    Cl Cl1 0.01712(8) 0.62109(17) 0.23035(11) 0.1079(6) Uani d . 1 . .
    N N1 0.38686(18) 0.7588(3) 0.49582(19) 0.0507(8) Uani d . 1 . .
    H H1A 0.3933 0.8195 0.4609 0.061 Uiso calc R 1 . .
    O O1 0.43270(19) 0.6899(3) 0.63510(18) 0.0748(9) Uani d . 1 . .
    C C1 0.1291(3) 0.8461(5) 0.4650(3) 0.0799(8) Uani d U 1 . .
    H H1B 0.1094 0.9371 0.4604 0.096 Uiso calc R 1 . .
    C C2 0.0808(3) 0.7419(5) 0.4757(3) 0.0792(8) Uani d U 1 . .
    C C3 0.1074(3) 0.6102(5) 0.4809(3) 0.0794(7) Uani d U 1 . .
    H H3A 0.0732 0.5389 0.4879 0.095 Uiso calc R 1 . .
    C C4 0.1864(3) 0.5799(5) 0.4758(3) 0.0767(7) Uani d U 1 . .
    H H4A 0.2042 0.4880 0.4789 0.092 Uiso calc R 1 . .
    C C5 0.2386(3) 0.6838(5) 0.4664(3) 0.0734(7) Uani d U 1 . .
    C C6 0.2087(3) 0.8181(5) 0.4607(3) 0.0768(7) Uani d U 1 . .
    H H6A 0.2421 0.8908 0.4540 0.092 Uiso calc R 1 . .
    C C7 0.3235(2) 0.6486(4) 0.4612(2) 0.0495(10) Uani d . 1 . .
    H H7A 0.3450 0.5663 0.4972 0.059 Uiso calc R 1 . .
    C C8 0.4345(2) 0.7687(4) 0.5785(3) 0.0556(10) Uani d . 1 . .
    H H8A 0.4728 0.8424 0.5951 0.067 Uiso calc R 1 . .
    C C9 0.3201(2) 0.6125(4) 0.3711(2) 0.0497(9) Uani d . 1 . .
    C C10 0.3871(3) 0.5419(4) 0.3602(3) 0.0613(11) Uani d . 1 . .
    H H10A 0.4330 0.5137 0.4086 0.074 Uiso calc R 1 . .
    C C11 0.3875(3) 0.5125(4) 0.2798(3) 0.0693(12) Uani d . 1 . .
    H H11A 0.4334 0.4654 0.2741 0.083 Uiso calc R 1 . .
    C C12 0.3200(3) 0.5526(5) 0.2079(3) 0.0680(12) Uani d . 1 . .
    H H12A 0.3208 0.5340 0.1535 0.082 Uiso calc R 1 . .
    C C13 0.2516(3) 0.6198(5) 0.2156(3) 0.0685(12) Uani d . 1 . .
    H H13A 0.2057 0.6455 0.1666 0.082 Uiso calc R 1 . .
    C C14 0.2510(3) 0.6495(4) 0.2969(3) 0.0591(11) Uani d . 1 . .
    H H14A 0.2042 0.6944 0.3021 0.071 Uiso calc R 1 . .
    C C15 -0.3219(2) 0.6980(3) 0.3572(2) 0.0422(8) Uani d . 1 . .
    C C16 -0.3975(3) 0.7165(5) 0.3709(3) 0.0633(12) Uani d . 1 . .
    H H16A -0.4486 0.6870 0.3292 0.076 Uiso calc R 1 . .
    C C17 -0.3984(3) 0.7773(5) 0.4448(3) 0.0763(14) Uani d . 1 . .
    H H17A -0.4501 0.7885 0.4524 0.092 Uiso calc R 1 . .
    C C18 -0.3243(3) 0.8218(5) 0.5075(3) 0.0727(13) Uani d . 1 . .
    H H18A -0.3252 0.8628 0.5576 0.087 Uiso calc R 1 . .
    C C19 -0.2489(3) 0.8050(4) 0.4951(3) 0.0650(12) Uani d . 1 . .
    H H19A -0.1982 0.8354 0.5370 0.078 Uiso calc R 1 . .
    C C20 -0.2474(2) 0.7433(4) 0.4207(2) 0.0520(10) Uani d . 1 . .
    H H20A -0.1955 0.7322 0.4134 0.062 Uiso calc R 1 . .
    C C21 -0.3933(2) 0.4215(4) 0.1961(3) 0.0481(9) Uani d . 1 . .
    H H21A -0.4162 0.3342 0.1977 0.058 Uiso calc R 1 . .
    C C22 -0.3231(2) 0.6294(4) 0.2750(2) 0.0419(8) Uani d . 1 . .
    H H22A -0.3616 0.6838 0.2268 0.050 Uiso calc R 1 . .
    C C23 -0.2370(2) 0.6242(4) 0.2647(2) 0.0433(9) Uani d . 1 . .
    C C24 -0.1850(3) 0.5092(4) 0.2863(3) 0.0621(11) Uani d . 1 . .
    H H24A -0.2026 0.4308 0.3077 0.074 Uiso calc R 1 . .
    C C25 -0.1066(3) 0.5083(5) 0.2765(3) 0.0737(13) Uani d . 1 . .
    H H25A -0.0721 0.4298 0.2911 0.088 Uiso calc R 1 . .
    C C26 -0.0805(3) 0.6240(5) 0.2453(3) 0.0634(12) Uani d . 1 . .
    C C27 -0.1291(3) 0.7407(5) 0.2256(3) 0.0660(12) Uani d . 1 . .
    H H27A -0.1101 0.8198 0.2062 0.079 Uiso calc R 1 . .
    C C28 -0.2075(3) 0.7400(4) 0.2349(2) 0.0553(10) Uani d . 1 . .
    H H28A -0.2413 0.8193 0.2208 0.066 Uiso calc R 1 . .
    Cl Cl2 -0.01756(10) 0.7788(3) 0.48385(13) 0.1502(9) Uani d . 1 . .
    O O2 -0.39511(18) 0.4638(3) 0.12630(16) 0.0611(8) Uani d . 1 . .
    N N2 -0.36098(19) 0.4909(3) 0.26976(19) 0.0489(8) Uani d . 1 . .
    H H2A -0.3623 0.4534 0.3160 0.059 Uiso calc R 1 . .
loop_
    _atom_site_aniso_label
    _atom_site_aniso_U_11
    _atom_site_aniso_U_22
    _atom_site_aniso_U_33
    _atom_site_aniso_U_12
    _atom_site_aniso_U_13
    _atom_site_aniso_U_23
    Cl1 0.0730(8) 0.1320(13) 0.1412(13) -0.0120(8) 0.0659(9) -0.0164(10)
    N1 0.0546(19) 0.051(2) 0.0450(18) -0.0095(16) 0.0168(15) 0.0059(16)
    O1 0.079(2) 0.092(2) 0.0515(17) -0.0125(17) 0.0221(15) 0.0154(17)
    C1 0.0672(14) 0.0827(15) 0.0949(16) -0.0086(13) 0.0356(13) -0.0070(14)
    C2 0.0665(14) 0.0854(15) 0.0928(16) -0.0105(13) 0.0375(13) -0.0053(14)
    C3 0.0674(14) 0.0848(15) 0.0928(15) -0.0139(13) 0.0374(13) -0.0011(14)
    C4 0.0661(14) 0.0805(15) 0.0910(15) -0.0132(13) 0.0376(13) -0.0005(14)
    C5 0.0638(14) 0.0766(15) 0.0887(15) -0.0119(12) 0.0385(13) -0.0025(14)
    C6 0.0653(14) 0.0789(15) 0.0929(16) -0.0101(13) 0.0369(13) -0.0053(14)
    C7 0.054(2) 0.045(2) 0.048(2) -0.0030(18) 0.0159(18) 0.0099(18)
    C8 0.052(2) 0.065(3) 0.051(2) -0.010(2) 0.021(2) -0.001(2)
    C9 0.053(2) 0.036(2) 0.060(2) -0.0040(18) 0.0203(19) 0.0036(19)
    C10 0.056(3) 0.051(2) 0.074(3) 0.002(2) 0.020(2) -0.005(2)
    C11 0.066(3) 0.059(3) 0.089(3) -0.001(2) 0.036(3) -0.018(3)
    C12 0.089(3) 0.060(3) 0.061(3) -0.018(3) 0.035(3) -0.023(2)
    C13 0.075(3) 0.066(3) 0.060(3) 0.001(2) 0.019(2) -0.002(2)
    C14 0.060(3) 0.058(3) 0.060(3) 0.008(2) 0.023(2) 0.001(2)
    C15 0.052(2) 0.0359(19) 0.0396(19) -0.0002(17) 0.0179(17) -0.0014(16)
    C16 0.054(3) 0.080(3) 0.059(3) 0.003(2) 0.025(2) -0.011(2)
    C17 0.076(3) 0.092(4) 0.072(3) 0.015(3) 0.041(3) -0.010(3)
    C18 0.107(4) 0.066(3) 0.053(3) 0.021(3) 0.039(3) -0.007(2)
    C19 0.077(3) 0.066(3) 0.049(2) 0.006(2) 0.019(2) -0.011(2)
    C20 0.057(2) 0.051(2) 0.049(2) 0.0010(19) 0.0214(19) -0.0039(19)
    C21 0.052(2) 0.041(2) 0.055(2) -0.0070(18) 0.0234(19) -0.007(2)
    C22 0.049(2) 0.039(2) 0.0384(19) -0.0052(17) 0.0163(16) -0.0016(16)
    C23 0.054(2) 0.041(2) 0.0353(18) -0.0042(18) 0.0162(16) -0.0037(17)
    C24 0.064(3) 0.047(2) 0.083(3) 0.004(2) 0.037(2) 0.005(2)
    C25 0.061(3) 0.061(3) 0.107(4) 0.007(2) 0.040(3) -0.006(3)
    C26 0.056(2) 0.075(3) 0.069(3) -0.013(2) 0.035(2) -0.017(3)
    C27 0.069(3) 0.074(3) 0.066(3) -0.015(3) 0.037(2) 0.001(2)
    C28 0.065(3) 0.047(2) 0.060(2) -0.001(2) 0.029(2) 0.008(2)
    Cl2 0.0714(9) 0.235(2) 0.1627(17) -0.0194(12) 0.0645(10) -0.0648(16)
    O2 0.086(2) 0.0561(17) 0.0452(16) -0.0077(15) 0.0283(15) -0.0078(14)
    N2 0.063(2) 0.0477(19) 0.0403(17) -0.0097(16) 0.0237(15) -0.0029(15)
_geom_special_details
;
All e.s.d.'s (except the e.s.d. in the dihedral angle between two l.s. planes)
are estimated using the full covariance matrix. The cell e.s.d.'s are taken
into account individually in the estimation of e.s.d.'s in distances, angles
and torsion angles; correlations between e.s.d.'s in cell parameters are only
used when they are defined by crystal symmetry. An approximate (isotropic)
treatment of cell e.s.d.'s is used for estimating e.s.d.'s involving l.s.
planes.
;
loop_
    _geom_bond_atom_site_label_1
    _geom_bond_atom_site_label_2
    _geom_bond_site_symmetry_2
    _geom_bond_distance
    _geom_bond_publ_flag
    Cl1 C26 . 1.751(4) ?
    N1 C8 . 1.320(5) ?
    N1 C7 . 1.464(4) ?
    N1 H1A . 0.8600 ?
    O1 C8 . 1.220(4) ?
    C1 C2 . 1.345(6) ?
    C1 C6 . 1.394(6) ?
    C1 H1B . 0.9300 ?
    C2 C3 . 1.337(7) ?
    C2 Cl2 . 1.746(5) ?
    C3 C4 . 1.394(6) ?
    C3 H3A . 0.9300 ?
    C4 C5 . 1.378(6) ?
    C4 H4A . 0.9300 ?
    C5 C6 . 1.378(6) ?
    C5 C7 . 1.502(6) ?
    C6 H6A . 0.9300 ?
    C7 C9 . 1.523(5) ?
    C7 H7A . 0.9800 ?
    C8 H8A . 0.9300 ?
    C9 C10 . 1.385(5) ?
    C9 C14 . 1.397(5) ?
    C10 C11 . 1.373(6) ?
    C10 H10A . 0.9300 ?
    C11 C12 . 1.370(6) ?
    C11 H11A . 0.9300 ?
    C12 C13 . 1.367(6) ?
    C12 H12A . 0.9300 ?
    C13 C14 . 1.390(6) ?
    C13 H13A . 0.9300 ?
    C14 H14A . 0.9300 ?
    C15 C20 . 1.382(5) ?
    C15 C16 . 1.385(5) ?
    C15 C22 . 1.514(5) ?
    C16 C17 . 1.369(6) ?
    C16 H16A . 0.9300 ?
    C17 C18 . 1.371(6) ?
    C17 H17A . 0.9300 ?
    C18 C19 . 1.368(6) ?
    C18 H18A . 0.9300 ?
    C19 C20 . 1.385(5) ?
    C19 H19A . 0.9300 ?
    C20 H20A . 0.9300 ?
    C21 O2 . 1.224(4) ?
    C21 N2 . 1.327(4) ?
    C21 H21A . 0.9300 ?
    C22 N2 . 1.467(4) ?
    C22 C23 . 1.521(5) ?
    C22 H22A . 0.9800 ?
    C23 C24 . 1.375(5) ?
    C23 C28 . 1.385(5) ?
    C24 C25 . 1.387(6) ?
    C24 H24A . 0.9300 ?
    C25 C26 . 1.368(6) ?
    C25 H25A . 0.9300 ?
    C26 C27 . 1.358(6) ?
    C27 C28 . 1.385(5) ?
    C27 H27A . 0.9300 ?
    C28 H28A . 0.9300 ?
    N2 H2A . 0.8600 ?
loop_
    _geom_angle_atom_site_label_1
    _geom_angle_atom_site_label_2
    _geom_angle_atom_site_label_3
    _geom_angle_site_symmetry_1
    _geom_angle_site_symmetry_3
    _geom_angle
    _geom_angle_publ_flag
    C8 N1 C7 . . 122.6(3) ?
    C8 N1 H1A . . 118.7 ?
    C7 N1 H1A . . 118.7 ?
    C2 C1 C6 . . 120.1(5) ?
    C2 C1 H1B . . 119.9 ?
    C6 C1 H1B . . 119.9 ?
    C3 C2 C1 . . 120.7(5) ?
    C3 C2 Cl2 . . 119.5(4) ?
    C1 C2 Cl2 . . 119.7(4) ?
    C2 C3 C4 . . 120.0(4) ?
    C2 C3 H3A . . 120.0 ?
    C4 C3 H3A . . 120.0 ?
    C5 C4 C3 . . 121.1(5) ?
    C5 C4 H4A . . 119.4 ?
    C3 C4 H4A . . 119.4 ?
    C4 C5 C6 . . 117.2(4) ?
    C4 C5 C7 . . 120.2(4) ?
    C6 C5 C7 . . 122.6(4) ?
    C5 C6 C1 . . 120.8(4) ?
    C5 C6 H6A . . 119.6 ?
    C1 C6 H6A . . 119.6 ?
    N1 C7 C5 . . 112.6(3) ?
    N1 C7 C9 . . 108.2(3) ?
    C5 C7 C9 . . 114.6(3) ?
    N1 C7 H7A . . 107.0 ?
    C5 C7 H7A . . 107.0 ?
    C9 C7 H7A . . 107.0 ?
    O1 C8 N1 . . 125.9(4) ?
    O1 C8 H8A . . 117.1 ?
    N1 C8 H8A . . 117.1 ?
    C10 C9 C14 . . 117.5(4) ?
    C10 C9 C7 . . 120.3(3) ?
    C14 C9 C7 . . 122.2(3) ?
    C11 C10 C9 . . 121.7(4) ?
    C11 C10 H10A . . 119.2 ?
    C9 C10 H10A . . 119.2 ?
    C12 C11 C10 . . 119.8(4) ?
    C12 C11 H11A . . 120.1 ?
    C10 C11 H11A . . 120.1 ?
    C13 C12 C11 . . 120.5(4) ?
    C13 C12 H12A . . 119.8 ?
    C11 C12 H12A . . 119.8 ?
    C12 C13 C14 . . 119.8(4) ?
    C12 C13 H13A . . 120.1 ?
    C14 C13 H13A . . 120.1 ?
    C13 C14 C9 . . 120.6(4) ?
    C13 C14 H14A . . 119.7 ?
    C9 C14 H14A . . 119.7 ?
    C20 C15 C16 . . 117.5(3) ?
    C20 C15 C22 . . 122.6(3) ?
    C16 C15 C22 . . 119.8(3) ?
    C17 C16 C15 . . 121.3(4) ?
    C17 C16 H16A . . 119.4 ?
    C15 C16 H16A . . 119.4 ?
    C16 C17 C18 . . 120.9(4) ?
    C16 C17 H17A . . 119.6 ?
    C18 C17 H17A . . 119.6 ?
    C19 C18 C17 . . 118.8(4) ?
    C19 C18 H18A . . 120.6 ?
    C17 C18 H18A . . 120.6 ?
    C18 C19 C20 . . 120.7(4) ?
    C18 C19 H19A . . 119.7 ?
    C20 C19 H19A . . 119.7 ?
    C15 C20 C19 . . 120.9(4) ?
    C15 C20 H20A . . 119.6 ?
    C19 C20 H20A . . 119.6 ?
    O2 C21 N2 . . 124.9(3) ?
    O2 C21 H21A . . 117.6 ?
    N2 C21 H21A . . 117.6 ?
    N2 C22 C15 . . 108.2(3) ?
    N2 C22 C23 . . 112.0(3) ?
    C15 C22 C23 . . 114.8(3) ?
    N2 C22 H22A . . 107.2 ?
    C15 C22 H22A . . 107.2 ?
    C23 C22 H22A . . 107.2 ?
    C24 C23 C28 . . 117.7(4) ?
    C24 C23 C22 . . 122.6(3) ?
    C28 C23 C22 . . 119.7(3) ?
    C23 C24 C25 . . 121.1(4) ?
    C23 C24 H24A . . 119.5 ?
    C25 C24 H24A . . 119.5 ?
    C26 C25 C24 . . 119.4(4) ?
    C26 C25 H25A . . 120.3 ?
    C24 C25 H25A . . 120.3 ?
    C27 C26 C25 . . 121.2(4) ?
    C27 C26 Cl1 . . 119.5(3) ?
    C25 C26 Cl1 . . 119.4(4) ?
    C26 C27 C28 . . 118.8(4) ?
    C26 C27 H27A . . 120.6 ?
    C28 C27 H27A . . 120.6 ?
    C27 C28 C23 . . 121.8(4) ?
    C27 C28 H28A . . 119.1 ?
    C23 C28 H28A . . 119.1 ?
    C21 N2 C22 . . 122.3(3) ?
    C21 N2 H2A . . 118.8 ?
    C22 N2 H2A . . 118.8 ?
loop_
    _geom_torsion_atom_site_label_1
    _geom_torsion_atom_site_label_2
    _geom_torsion_atom_site_label_3
    _geom_torsion_atom_site_label_4
    _geom_torsion_site_symmetry_1
    _geom_torsion_site_symmetry_2
    _geom_torsion_site_symmetry_3
    _geom_torsion_site_symmetry_4
    _geom_torsion
    _geom_torsion_publ_flag
    C6 C1 C2 C3 . . . . -1.2(8) ?
    C6 C1 C2 Cl2 . . . . 178.3(4) ?
    C1 C2 C3 C4 . . . . 0.5(8) ?
    Cl2 C2 C3 C4 . . . . -179.0(4) ?
    C2 C3 C4 C5 . . . . 0.7(7) ?
    C3 C4 C5 C6 . . . . -1.1(7) ?
    C3 C4 C5 C7 . . . . 179.9(4) ?
    C4 C5 C6 C1 . . . . 0.4(7) ?
    C7 C5 C6 C1 . . . . 179.3(4) ?
    C2 C1 C6 C5 . . . . 0.8(8) ?
    C8 N1 C7 C5 . . . . 85.7(4) ?
    C8 N1 C7 C9 . . . . -146.6(3) ?
    C4 C5 C7 N1 . . . . -149.9(4) ?
    C6 C5 C7 N1 . . . . 31.2(6) ?
    C4 C5 C7 C9 . . . . 85.8(5) ?
    C6 C5 C7 C9 . . . . -93.1(5) ?
    C7 N1 C8 O1 . . . . 0.6(6) ?
    N1 C7 C9 C10 . . . . 71.5(4) ?
    C5 C7 C9 C10 . . . . -161.9(4) ?
    N1 C7 C9 C14 . . . . -107.9(4) ?
    C5 C7 C9 C14 . . . . 18.7(5) ?
    C14 C9 C10 C11 . . . . 2.0(6) ?
    C7 C9 C10 C11 . . . . -177.5(4) ?
    C9 C10 C11 C12 . . . . -0.4(7) ?
    C10 C11 C12 C13 . . . . -1.1(7) ?
    C11 C12 C13 C14 . . . . 1.0(7) ?
    C12 C13 C14 C9 . . . . 0.6(7) ?
    C10 C9 C14 C13 . . . . -2.0(6) ?
    C7 C9 C14 C13 . . . . 177.4(4) ?
    C20 C15 C16 C17 . . . . 0.0(6) ?
    C22 C15 C16 C17 . . . . 179.5(4) ?
    C15 C16 C17 C18 . . . . 0.0(7) ?
    C16 C17 C18 C19 . . . . 0.2(7) ?
    C17 C18 C19 C20 . . . . -0.4(7) ?
    C16 C15 C20 C19 . . . . -0.1(6) ?
    C22 C15 C20 C19 . . . . -179.7(4) ?
    C18 C19 C20 C15 . . . . 0.4(6) ?
    C20 C15 C22 N2 . . . . 121.4(4) ?
    C16 C15 C22 N2 . . . . -58.2(4) ?
    C20 C15 C22 C23 . . . . -4.5(5) ?
    C16 C15 C22 C23 . . . . 176.0(3) ?
    N2 C22 C23 C24 . . . . -26.9(5) ?
    C15 C22 C23 C24 . . . . 97.0(4) ?
    N2 C22 C23 C28 . . . . 155.0(3) ?
    C15 C22 C23 C28 . . . . -81.1(4) ?
    C28 C23 C24 C25 . . . . -1.5(6) ?
    C22 C23 C24 C25 . . . . -179.6(4) ?
    C23 C24 C25 C26 . . . . 0.3(7) ?
    C24 C25 C26 C27 . . . . 1.5(7) ?
    C24 C25 C26 Cl1 . . . . -178.3(3) ?
    C25 C26 C27 C28 . . . . -2.0(7) ?
    Cl1 C26 C27 C28 . . . . 177.8(3) ?
    C26 C27 C28 C23 . . . . 0.8(6) ?
    C24 C23 C28 C27 . . . . 0.9(6) ?
    C22 C23 C28 C27 . . . . 179.1(3) ?
    O2 C21 N2 C22 . . . . 0.0(6) ?
    C15 C22 N2 C21 . . . . 160.2(3) ?
    C23 C22 N2 C21 . . . . -72.3(4) ?
loop_
    _geom_hbond_atom_site_label_D
    _geom_hbond_atom_site_label_H
    _geom_hbond_atom_site_label_A
    _geom_hbond_site_symmetry_A
    _geom_hbond_distance_DH
    _geom_hbond_distance_HA
    _geom_hbond_distance_DA
    _geom_hbond_angle_DHA
    N1 H1A O2 2 0.86 2.02 2.877(4) 174.0
    N2 H2A O1 3_566 0.86 2.16 2.901(4) 143.6
    C18 H18A O2 4_576 0.93 2.54 3.368(5) 147.8
    C20 H20A Cl2 . 0.93 2.82 3.633(4) 146.1
data_global
_journal_date_recd_electronic     2008-07-11
_journal_date_accepted     2008-07-29
_journal_name_full     'Acta Crystallographica, Section E'
_journal_year     2008
_journal_volume     64
_journal_issue      9
_journal_page_first     o1698
_journal_page_last     o1698
_journal_paper_category     QO
_journal_coeditor_code     RZ2236
_publ_contact_author_name     'Zhi-Hong Zou'
_publ_contact_author_address
;
Department of Pharmaceutical Engineering, College of Chemistry and Chemical
Engineering, Southeast University,
Nanjing 210009, People's Republic of China
;
_publ_contact_author_email     seuzzh@sina.com
_publ_contact_author_fax     '86-25-83206136'
_publ_contact_author_phone     '86-25-83206136'
_publ_section_title
;
(<i>RS</i>)-<i>N</i>-[(4-Chlorophenyl)(phenyl)methyl]formamide
;
loop_
    _publ_author_name
    _publ_author_footnote
    _publ_author_address
    'Zou, Zhi-Hong' .
;
Department of Pharmaceutical Engineering
College of Chemistry and Chemical Engineering, Southeast University,
Nanjing 210009, People's Republic of China
;
    'Wang, Qi-Yuan' .
;
Department of Pharmaceutical Engineering
College of Chemistry and Chemical Engineering, Southeast University,
Nanjing 210009, People's Republic of China
;
    'Li, Zhong-Shu' .
;
Ordered Matter Science Research Center
College of Chemistry and Chemical Engineering, Southeast University,
Nanjing 210096, People's Republic of China
;
