# Supplementary material for: (RS)-N-[(4-Chloro­phen­yl)(phen­yl)­meth­yl]­formamide
Source: Acta Crystallogr Sect E Struct Rep Online. 2008 Aug 6;64(Pt 9):o1698. doi: 10.1107/S1600536808024124 (PMC2960489; doi:10.1107/S1600536808024124)
Supplement: Supplementary file 2 [file e-64-o1698-Isup2.hkl]

# 
# h,k,l, Fc-squared, Fo-squared, sigma(Fo-squared) and status flag 
# 
data_I
_shelx_title ' 1 in P2(1)/c' 
_shelx_refln_list_code          4 
_shelx_F_calc_maximum      273.67 
_exptl_crystal_F_000      1024.00 
_reflns_d_resolution_high  0.8409 
 
loop_ 
 _symmetry_equiv_pos_as_xyz 
 'x, y, z' 
 '-x, y+1/2, -z+1/2' 
 '-x, -y, -z' 
 'x, -y-1/2, z-1/2' 
 
_cell_length_a    16.8303 
_cell_length_b     9.6318 
_cell_length_c    16.6831 
_cell_angle_alpha  90.000 
_cell_angle_beta  111.538 
_cell_angle_gamma  90.000 
 
_shelx_F_squared_multiplier     1.000 
 
loop_ 
 _refln_index_h 
 _refln_index_k 
 _refln_index_l 
 _refln_F_squared_calc 
 _refln_F_squared_meas 
 _refln_F_squared_sigma 
 _refln_observed_status 
   3   0   0    28939.54    27236.83     87.92 o 
   4   0   0     1664.38     1588.04     18.70 o 
   5   0   0    23374.01    23873.98     95.41 o 
   6   0   0     1420.81     1579.82     28.92 o 
   7   0   0       73.96       45.40      8.76 o 
   8   0   0     2925.16     2967.95     50.70 o 
   9   0   0     3762.61     4054.60     55.56 o 
  10   0   0     2369.36     2547.74     46.12 o 
  11   0   0      255.97      306.96     20.26 o 
  12   0   0      699.87      707.96     29.85 o 
  13   0   0      415.57      443.37     29.78 o 
  14   0   0     1334.75     1164.01     82.47 o 
  15   0   0      104.74      102.70     23.00 o 
  16   0   0      315.14      225.93     61.30 o 
  17   0   0      262.89      235.31     84.85 o 
  18   0   0        2.50       18.06     21.72 o 
   2   1   0      350.39      311.17      4.15 o 
   3   1   0     3466.78     3341.09     17.46 o 
   4   1   0     2162.98     2058.68     12.22 o 
   5   1   0      275.51      247.68      7.07 o 
   6   1   0       88.83       71.20      6.00 o 
   7   1   0      287.60      306.29     11.64 o 
   8   1   0        1.28        2.96      5.86 o 
   9   1   0      244.57      250.42     12.11 o 
  10   1   0       96.76      100.38      7.95 o 
  11   1   0       29.32       29.84      7.77 o 
  12   1   0       58.55       46.50     11.50 o 
  13   1   0      140.49      159.00     17.19 o 
  14   1   0       10.65       28.83     13.90 o 
  15   1   0       26.61       27.26     11.31 o 
  16   1   0        8.77        1.87     12.50 o 
  17   1   0        0.54       11.48     12.31 o 
  18   1   0       29.45       27.57     17.97 o 
   0   2   0    18121.86    17140.50     76.81 o 
   1   2   0     1252.52     1208.73     12.01 o 
   2   2   0       45.76       44.78      8.37 o 
   3   2   0        1.85        1.34      3.61 o 
   4   2   0     9372.78     9602.88     50.16 o 
   5   2   0      679.14      670.23      9.66 o 
   6   2   0      891.11      958.88     21.78 o 
   7   2   0     1496.81     1392.77     27.19 o 
   8   2   0       51.01       46.25     10.28 o 
   9   2   0     1701.29     1767.54     29.90 o 
  10   2   0       75.11       60.85     13.24 o 
  11   2   0      292.48      275.25     26.86 o 
  12   2   0      226.79      261.94     19.75 o 
  13   2   0       47.05       57.57     15.07 o 
  14   2   0       56.35       55.91     13.72 o 
  15   2   0       23.72       14.00     12.52 o 
  16   2   0       11.69       10.29     13.60 o 
  17   2   0       44.55       66.79     12.50 o 
  18   2   0       11.10       17.39     17.39 o 
   1   3   0    15305.11    15689.57     49.15 o 
   2   3   0      518.40      485.56     10.93 o 
   3   3   0        5.19        4.91      7.01 o 
   4   3   0      312.90      286.40      9.33 o 
   5   3   0      252.48      300.32     10.77 o 
   6   3   0     1410.63     1299.23     24.66 o 
   7   3   0       12.11        5.23      8.92 o 
   8   3   0     1215.95     1354.77     26.06 o 
   9   3   0      944.19     1015.73     24.51 o 
  10   3   0      799.23      858.26     36.84 o 
  11   3   0     1354.05     1423.71     37.57 o 
  12   3   0       25.75       32.61     13.08 o 
  13   3   0      856.43      902.64     33.65 o 
  14   3   0        5.66       10.91     13.55 o 
  15   3   0       28.32       36.68     14.41 o 
  16   3   0      196.61      203.37     27.67 o 
  17   3   0       15.69       32.87     12.29 o 
   0   4   0     1197.21     1148.66     30.11 o 
   1   4   0     2957.22     2922.82     25.55 o 
   2   4   0      762.16      801.57     23.28 o 
   3   4   0      490.37      510.01     13.67 o 
   4   4   0     5127.04     5625.01     40.47 o 
   5   4   0     3836.42     4218.16     36.60 o 
   6   4   0      922.09      894.72     18.78 o 
   7   4   0      110.11       94.27     10.91 o 
   8   4   0      138.55      185.78     19.89 o 
   9   4   0      804.77      779.72     28.80 o 
  10   4   0      195.57      218.75     29.27 o 
  11   4   0      119.42      118.58     16.82 o 
  12   4   0      307.40      316.95     31.86 o 
  13   4   0        7.39        6.21     12.72 o 
  14   4   0       43.87       60.02     16.49 o 
  15   4   0        2.23       12.44     14.75 o 
  16   4   0        2.08       14.06     14.07 o 
  17   4   0        0.49        0.00     13.23 o 
   1   5   0        0.01       11.20      8.92 o 
   2   5   0     3306.60     3641.29     42.03 o 
   3   5   0     2046.34     2211.93     29.57 o 
   4   5   0      141.89      132.60     11.79 o 
   5   5   0      591.43      679.38     22.71 o 
   6   5   0      294.24      276.32     17.44 o 
   7   5   0       61.27       56.05      8.67 o 
   8   5   0        7.60        5.25      4.94 o 
   9   5   0      556.80      485.74     27.37 o 
  10   5   0      536.60      569.25     34.86 o 
  11   5   0        2.97        0.00     11.14 o 
  12   5   0      181.50      160.79     20.09 o 
  13   5   0        8.70        0.00     14.24 o 
  14   5   0       23.28       14.49     12.21 o 
  15   5   0       13.43       23.23     13.79 o 
  16   5   0        0.07       11.82     13.35 o 
   0   6   0       46.85      145.61     31.08 o 
   1   6   0      127.91       93.96     11.08 o 
   2   6   0      305.57      319.03     15.23 o 
   3   6   0        9.02       17.54      8.87 o 
   4   6   0        2.70        9.37      8.33 o 
   5   6   0      159.20      179.32     14.71 o 
   6   6   0       97.00       70.42     14.44 o 
   7   6   0       24.88       38.24      6.80 o 
   8   6   0        1.78        4.01      6.97 o 
   9   6   0      115.93      100.00     15.79 o 
  10   6   0       80.53       64.43     14.50 o 
  11   6   0        3.92       12.98      9.82 o 
  12   6   0        6.87        1.29     14.98 o 
  13   6   0       25.89       29.62     12.26 o 
  14   6   0        0.81        2.24      9.30 o 
  15   6   0       11.31        9.43      9.74 o 
   1   7   0      205.93      262.28     18.26 o 
   2   7   0       49.51       11.92      9.72 o 
   3   7   0       11.38       15.78      9.80 o 
   4   7   0      403.71      442.78     20.68 o 
   5   7   0        8.26       16.42      8.92 o 
   6   7   0      112.77      114.56     14.95 o 
   7   7   0      234.95      274.05     22.07 o 
   8   7   0        9.82       23.24     11.15 o 
   9   7   0        4.57        0.00     12.01 o 
  10   7   0        1.40        8.29      9.60 o 
  11   7   0        1.22       11.71      9.63 o 
  12   7   0       79.39       28.56     13.38 o 
  13   7   0       53.39       30.24     16.59 o 
  14   7   0       10.18        0.00     17.30 o 
   0   8   0      835.56      594.79     33.97 o 
   1   8   0      223.96      176.53     14.87 o 
   2   8   0        1.69       10.89      8.64 o 
   3   8   0        5.41        8.00     10.48 o 
   4   8   0        0.72       13.62      8.13 o 
   5   8   0        1.04        6.09      8.68 o 
   6   8   0        7.61        3.46      8.47 o 
   7   8   0       17.86        2.10      8.21 o 
   8   8   0       80.32       80.77     16.65 o 
   9   8   0       31.65       13.10     18.01 o 
  10   8   0        0.39        0.00     18.12 o 
  11   8   0       22.05       37.11     20.02 o 
  12   8   0        8.69        8.45     20.16 o 
  13   8   0        2.99        0.00     16.53 o 
   1   9   0        1.85        5.69     12.13 o 
   2   9   0      353.66      426.02     21.92 o 
   3   9   0       86.75       73.32     12.20 o 
   4   9   0      139.05      168.24     15.33 o 
   5   9   0       35.41       17.76     10.03 o 
   6   9   0        0.01       20.43     10.99 o 
   7   9   0        1.35       10.05     18.75 o 
   8   9   0       14.23       18.71     17.37 o 
   9   9   0       13.89       32.50     17.06 o 
  10   9   0        2.68        0.00     18.31 o 
  11   9   0        0.28        1.12     13.41 o 
   0  10   0        0.39        9.54     16.00 o 
   1  10   0        1.47       16.90     10.61 o 
   2  10   0        0.13       11.53     12.06 o 
   3  10   0        0.15       11.68     12.42 o 
   4  10   0        0.81        5.40     11.23 o 
   5  10   0        0.30        0.00      7.99 o 
   6  10   0       14.75       21.36     16.08 o 
   7  10   0        3.00       14.09     23.54 o 
   8  10   0        7.21       33.73     18.11 o 
   9  10   0        2.73        9.26     19.81 o 
   1  11   0       14.34       21.41     12.26 o 
   2  11   0        0.57        0.00     16.56 o 
   3  11   0        0.69        0.00     16.70 o 
   4  11   0        2.20       15.08     11.72 o 
   5  11   0        0.06       34.03     16.18 o 
 -18   1   1        6.01        0.00     14.23 o 
 -17   1   1       22.81       22.87     16.80 o 
 -16   1   1       26.03       24.04     14.73 o 
 -15   1   1       28.01       19.88      9.76 o 
 -14   1   1      238.60      252.41     21.18 o 
 -13   1   1      208.06      189.46     14.40 o 
 -12   1   1        6.95        0.00      9.58 o 
 -11   1   1        4.11       14.26      8.40 o 
 -10   1   1      441.11      421.01     15.56 o 
  -9   1   1      384.14      369.10     13.81 o 
  -8   1   1     3148.58     3340.75     29.85 o 
  -7   1   1     2041.31     2078.65     20.98 o 
  -6   1   1       81.74       87.36      8.22 o 
  -5   1   1     3372.10     3129.51     22.42 o 
  -4   1   1     2537.73     2432.08     17.92 o 
  -3   1   1     1250.06     1205.84     11.24 o 
  -2   1   1       85.61       65.21      3.16 o 
   1   1   1     1392.42     1328.28      8.54 o 
   2   1   1     2129.78     2025.39     10.48 o 
   3   1   1     3878.90     4061.16     61.16 o 
   4   1   1      152.15      148.43     18.60 o 
   5   1   1      280.66      248.59      6.01 o 
   6   1   1        1.03        0.00      3.26 o 
   7   1   1       84.48       81.45      6.83 o 
   8   1   1       87.03       83.24      7.19 o 
   9   1   1      924.24     1017.94     20.24 o 
  10   1   1      258.37      233.50     12.06 o 
  11   1   1      166.31      139.32     10.28 o 
  12   1   1       38.87       59.62     12.23 o 
  13   1   1       53.66       72.30     13.85 o 
  14   1   1        0.23       16.43     10.74 o 
  15   1   1        2.43       15.67     13.34 o 
  16   1   1      135.47      162.70     23.21 o 
  17   1   1       13.67        0.00     16.15 o 
  18   1   1        0.32        5.66     10.34 o 
 -18   2   1       25.38       25.31     18.11 o 
 -17   2   1       11.06       37.36     12.81 o 
 -16   2   1       26.21       22.58     11.26 o 
 -15   2   1       25.25       19.63     12.68 o 
 -14   2   1       56.84       26.78     10.95 o 
 -13   2   1      772.57      784.19     25.31 o 
 -12   2   1     1095.56     1036.55     31.56 o 
 -11   2   1      153.94      134.51     15.27 o 
 -10   2   1      135.92      138.51     10.11 o 
  -9   2   1      876.77      828.86     16.58 o 
  -8   2   1        0.15        0.00      5.31 o 
  -7   2   1      438.44      438.33     12.68 o 
  -6   2   1      715.54      746.53     16.43 o 
  -5   2   1       58.15       71.00      8.25 o 
  -4   2   1    12381.21    12241.27     48.08 o 
  -3   2   1     5139.57     5125.28     27.32 o 
  -2   2   1     3165.18     3490.24     24.65 o 
  -1   2   1    13052.00    12753.21     34.32 o 
   0   2   1    26468.23    25404.40    115.89 o 
   1   2   1       80.56      113.91     13.65 o 
   2   2   1     1008.02      969.65     12.02 o 
   3   2   1     7873.96     7889.65     29.77 o 
   4   2   1     1360.40     1426.81     19.24 o 
   5   2   1      549.30      562.72     19.07 o 
   6   2   1      875.64      903.14     26.07 o 
   7   2   1      386.44      382.22     19.56 o 
   8   2   1      326.70      341.15     26.48 o 
   9   2   1      936.97      947.62     30.51 o 
  10   2   1       59.68       85.35     15.36 o 
  11   2   1        6.53       19.00     13.68 o 
  12   2   1      204.87      211.79     20.01 o 
  13   2   1        6.36       12.10     13.78 o 
  14   2   1      287.02      261.78     19.83 o 
  15   2   1       32.74       23.48     10.50 o 
  16   2   1       51.37       50.22     16.76 o 
  17   2   1       36.17       46.34     14.73 o 
 -18   3   1        2.81        0.00     13.27 o 
 -17   3   1       18.04       22.56     12.33 o 
 -16   3   1       27.90       41.66     11.61 o 
 -15   3   1       37.88       43.82     18.05 o 
 -14   3   1       83.54       69.42     15.91 o 
 -13   3   1       18.25       28.41     12.37 o 
 -12   3   1      108.12       95.78     19.97 o 
 -11   3   1      338.22      393.77     32.12 o 
 -10   3   1        0.05        8.13     12.49 o 
  -9   3   1      582.94      621.71     30.95 o 
  -8   3   1      802.00      851.96     17.20 o 
  -7   3   1       19.70       30.99      5.41 o 
  -6   3   1     1299.57     1358.20     18.80 o 
  -5   3   1     1672.96     1653.83     20.90 o 
  -4   3   1      256.30      211.43      9.26 o 
  -3   3   1      811.01      865.05     16.73 o 
  -2   3   1     2901.77     2988.02     26.83 o 
  -1   3   1     2108.10     2073.31     19.26 o 
   0   3   1     1150.97     1029.88     14.44 o 
   1   3   1      764.74      837.79     12.57 o 
   2   3   1      885.51      802.46     13.82 o 
   3   3   1       71.48       59.82      8.90 o 
   4   3   1       27.20       22.09      5.41 o 
   5   3   1      518.21      562.64     10.54 o 
   6   3   1       15.86        7.64      7.38 o 
   7   3   1        3.38       18.04     11.56 o 
   8   3   1       61.42       43.72     12.99 o 
   9   3   1      809.23      823.29     25.84 o 
  10   3   1       57.26       55.63     12.04 o 
  11   3   1        0.02       26.56     12.73 o 
  12   3   1     1112.35     1224.98     37.45 o 
  13   3   1      127.40      128.47     17.30 o 
  14   3   1       22.70       19.16     11.45 o 
  15   3   1        2.94       18.10     13.85 o 
  16   3   1       13.23       10.89     14.14 o 
  17   3   1       24.72       21.14     25.92 o 
 -17   4   1        5.76       14.85     17.56 o 
 -16   4   1        0.27        0.00     14.26 o 
 -15   4   1       54.56       39.82     16.30 o 
 -14   4   1       33.00       57.12     13.88 o 
 -13   4   1      223.26      256.06     20.20 o 
 -12   4   1        9.41       23.31     13.10 o 
 -11   4   1      105.06      168.36     22.75 o 
 -10   4   1      167.73      184.63     20.50 o 
  -9   4   1       57.19       57.06     15.27 o 
  -8   4   1      390.19      379.06     18.22 o 
  -7   4   1      178.13      219.36     12.90 o 
  -6   4   1       35.66       38.43      7.42 o 
  -5   4   1     1254.48     1407.30     24.17 o 
  -4   4   1      107.27      128.47     11.06 o 
  -3   4   1        0.07       12.64     10.39 o 
  -2   4   1     1392.20     1476.45     22.91 o 
  -1   4   1        0.92        5.52      7.98 o 
   0   4   1       77.66       75.56      7.76 o 
   1   4   1      600.44      589.22     12.65 o 
   2   4   1      115.28      114.54      8.90 o 
   3   4   1      107.55      129.68     11.09 o 
   4   4   1      565.80      564.86     14.69 o 
   5   4   1      444.23      498.41     15.55 o 
   6   4   1       36.31       26.78      4.71 o 
   7   4   1       25.93        8.63      9.84 o 
   8   4   1        6.34       17.79      7.10 o 
   9   4   1      215.05      209.39     25.19 o 
  10   4   1       63.08       57.59     15.68 o 
  11   4   1       19.49       37.91     11.64 o 
  12   4   1        8.93        0.00     14.77 o 
  13   4   1       75.65       81.70     24.16 o 
  14   4   1       77.71       60.23     16.39 o 
  15   4   1        9.54        7.81     14.40 o 
  16   4   1        0.24        0.00     12.92 o 
  17   4   1        0.01        0.00     16.48 o 
 -17   5   1       37.44       81.79     20.24 o 
 -16   5   1        2.73       11.67     12.56 o 
 -15   5   1        0.94        4.32     10.75 o 
 -14   5   1        0.67        5.99     12.63 o 
 -13   5   1       82.20       93.71     16.30 o 
 -12   5   1      395.15      450.81     31.18 o 
 -11   5   1       47.17       50.49     17.56 o 
 -10   5   1       58.15       29.92     12.33 o 
  -9   5   1        0.37       15.67     13.48 o 
  -8   5   1        0.46       13.51      6.75 o 
  -7   5   1      367.91      380.80     14.86 o 
  -6   5   1      169.66      218.41     16.76 o 
  -5   5   1      134.74      159.06     16.86 o 
  -4   5   1       17.84        9.19      8.05 o 
  -3   5   1        0.02       12.37      7.98 o 
  -2   5   1       15.41       16.44      9.29 o 
  -1   5   1      309.54      288.12     13.68 o 
   0   5   1      638.54      611.17     17.80 o 
   1   5   1     1397.11     1446.26     21.46 o 
   2   5   1        8.78        4.76      7.67 o 
   3   5   1      127.59      146.28     10.90 o 
   4   5   1        9.90        0.64      7.30 o 
   5   5   1       10.47        2.87      5.48 o 
   6   5   1       94.17      111.52     14.49 o 
   7   5   1      303.38      307.44     13.45 o 
   8   5   1        0.92        0.00     12.23 o 
   9   5   1       53.49       49.69     10.96 o 
  10   5   1      235.04      312.17     51.07 o 
  11   5   1       27.54       28.76     19.26 o 
  12   5   1      188.03      213.04     22.80 o 
  13   5   1        0.26       14.37     15.59 o 
  14   5   1       11.35       16.97     12.64 o 
  15   5   1        0.49        0.00     17.40 o 
  16   5   1        0.93        8.58     14.56 o 
 -16   6   1        0.48        9.56      9.66 o 
 -15   6   1       30.56       21.08     13.16 o 
 -14   6   1        3.56       23.95     14.20 o 
 -13   6   1       28.55       29.23     11.08 o 
 -12   6   1       44.05       33.75     12.40 o 
 -11   6   1        0.31       10.85     12.00 o 
 -10   6   1       20.32       43.77     12.92 o 
  -9   6   1       25.66       65.89     13.30 o 
  -8   6   1       18.41       12.04     13.02 o 
  -7   6   1       71.05       87.90     11.76 o 
  -6   6   1      135.96      122.46     15.10 o 
  -5   6   1       54.36       64.11     10.50 o 
  -4   6   1      835.83      902.49     22.09 o 
  -3   6   1      554.17      552.81     17.66 o 
  -2   6   1       53.82       46.52      9.46 o 
  -1   6   1      301.82      262.16     15.83 o 
   0   6   1     1119.33     1168.37     22.95 o 
   1   6   1       20.88       25.16      8.70 o 
   2   6   1      287.89      283.95     16.39 o 
   3   6   1      180.25      182.33     13.63 o 
   4   6   1      298.63      300.30     16.04 o 
   5   6   1      413.93      418.65     32.78 o 
   6   6   1        0.50        3.35      9.23 o 
   7   6   1        1.57       10.16      5.29 o 
   8   6   1      131.78      129.96     20.04 o 
   9   6   1      451.61      509.48     31.33 o 
  10   6   1       48.70       34.99     15.45 o 
  11   6   1        1.02        9.76      8.57 o 
  12   6   1      239.05      268.96     26.18 o 
  13   6   1        4.51       16.93     15.18 o 
  14   6   1        3.01       36.46     11.38 o 
  15   6   1        4.37        0.00     17.25 o 
 -15   7   1        0.14       22.66     18.15 o 
 -14   7   1        1.19       11.45     14.87 o 
 -13   7   1        2.31       10.60     11.63 o 
 -12   7   1       52.10       31.15     13.87 o 
 -11   7   1       24.72       12.68     15.32 o 
 -10   7   1       10.28       15.15      7.83 o 
  -9   7   1        9.79       14.82     11.58 o 
  -8   7   1      108.22      134.68     15.99 o 
  -7   7   1       54.47       37.37     10.27 o 
  -6   7   1       30.85       53.84     10.56 o 
  -5   7   1       54.36       57.09     11.85 o 
  -4   7   1       31.12       21.86      9.62 o 
  -3   7   1      170.00      140.81     15.80 o 
  -2   7   1      109.00       93.52     12.79 o 
  -1   7   1       39.44       35.88     10.47 o 
   0   7   1       84.66       81.70     11.73 o 
   1   7   1       85.07      102.09     14.26 o 
   2   7   1       84.77       75.38     12.95 o 
   3   7   1      116.49      119.77     13.13 o 
   4   7   1       25.35       16.22      7.82 o 
   5   7   1      114.94      110.75     14.42 o 
   6   7   1       10.89        0.00     11.52 o 
   7   7   1       52.31       44.78     11.19 o 
   8   7   1      165.17      122.99     19.47 o 
   9   7   1       22.92       21.69      8.24 o 
  10   7   1        0.84       10.35     19.12 o 
  11   7   1        9.38       21.32     19.73 o 
  12   7   1       13.47       19.50     15.97 o 
  13   7   1       19.47       10.14     15.90 o 
  14   7   1       11.97       20.49     18.42 o 
 -13   8   1        7.12        5.47     21.38 o 
 -12   8   1        1.66        0.00     16.60 o 
 -11   8   1        0.26       20.23     18.01 o 
 -10   8   1        1.57        8.13     10.68 o 
  -9   8   1       18.91       16.09      9.84 o 
  -8   8   1       10.50       11.58      8.92 o 
  -7   8   1        0.16        0.00      9.26 o 
  -6   8   1        2.47       14.52      9.50 o 
  -5   8   1        4.35       12.45     11.00 o 
  -4   8   1       13.71       29.59     17.76 o 
  -3   8   1        8.23       12.61     13.97 o 
  -2   8   1      217.77      209.14     17.72 o 
  -1   8   1        0.00        1.19     10.80 o 
   0   8   1        2.59        4.25      9.29 o 
   1   8   1        5.32        5.32      6.88 o 
   2   8   1      141.28      106.60     13.93 o 
   3   8   1       13.07       13.55      9.36 o 
   4   8   1       21.50       24.18      8.96 o 
   5   8   1        0.75        0.00     18.77 o 
   6   8   1        6.46        0.00     10.44 o 
   7   8   1        1.85        0.00     22.06 o 
   8   8   1       17.77       29.18     18.19 o 
   9   8   1       21.55       30.91     19.27 o 
  10   8   1        0.89        0.00     17.62 o 
  11   8   1       32.08       34.11     17.04 o 
  12   8   1       23.55       33.32     16.66 o 
 -11   9   1        8.40       12.82     14.98 o 
 -10   9   1        3.61       39.48     18.07 o 
  -9   9   1        1.42       25.11     34.47 o 
  -8   9   1      104.50       90.09     19.17 o 
  -7   9   1       10.42       22.75      8.39 o 
  -6   9   1       25.67       34.53     10.66 o 
  -5   9   1      110.22       62.73     13.02 o 
  -4   9   1        6.23        0.00      8.27 o 
  -3   9   1       14.61       24.39      8.67 o 
  -2   9   1        0.09       13.94     10.63 o 
  -1   9   1      212.87      166.43     15.66 o 
   0   9   1       24.00       14.15     10.78 o 
   1   9   1       62.98       72.53     12.75 o 
   2   9   1       68.71       65.05     12.84 o 
   3   9   1       14.04       38.89     11.12 o 
   4   9   1       27.15       18.95      8.74 o 
   5   9   1        5.39       21.26     11.57 o 
   6   9   1        3.83       28.82      9.45 o 
   7   9   1        0.00       11.50     14.20 o 
   8   9   1       28.56       27.31     20.87 o 
   9   9   1       13.74       12.59     15.35 o 
  10   9   1       16.85       33.12     17.99 o 
  11   9   1        3.28       14.17     16.35 o 
  -9  10   1        2.78       26.43     13.44 o 
  -8  10   1        0.15       21.22     15.91 o 
  -7  10   1        0.25       15.26     12.46 o 
  -6  10   1       20.53       20.15     10.39 o 
  -5  10   1        0.00       12.21     11.00 o 
  -4  10   1       17.87        5.33     13.97 o 
  -3  10   1       10.48        3.22     10.58 o 
  -2  10   1        3.70       12.15      8.87 o 
  -1  10   1        6.46        3.85     13.37 o 
   0  10   1      384.66      380.54     26.72 o 
   1  10   1       16.40       33.09     11.86 o 
   2  10   1       48.25       38.42     10.81 o 
   3  10   1        0.01       16.45     10.68 o 
   4  10   1        6.55        3.35     14.23 o 
   5  10   1       33.96       34.94     12.18 o 
   6  10   1        7.36        0.00     17.05 o 
   7  10   1        4.29        4.67     16.89 o 
   8  10   1        2.71        7.80     17.69 o 
  -5  11   1        0.09        0.00     14.89 o 
  -4  11   1        6.44        6.47     13.12 o 
  -3  11   1        0.69       18.92      9.01 o 
  -2  11   1        0.01        0.00     10.13 o 
  -1  11   1        0.65       29.10     15.45 o 
   0  11   1        0.92        9.68     12.92 o 
   1  11   1        6.19        0.00     17.16 o 
   2  11   1       30.78       12.26      7.36 o 
   3  11   1       23.50        7.25     13.59 o 
   4  11   1        2.37        0.00     13.18 o 
 -19   0   2        0.21        0.00     24.50 o 
 -18   0   2        8.19       17.50     21.70 o 
 -17   0   2       38.06       36.96     13.25 o 
 -16   0   2       28.36       34.90     24.79 o 
 -15   0   2       47.29       51.09     14.08 o 
 -14   0   2       42.31       68.05     19.60 o 
 -13   0   2       19.84        9.58     16.95 o 
 -12   0   2      766.86      832.15     36.38 o 
 -11   0   2      636.27      666.55     30.05 o 
 -10   0   2      804.76      751.49     38.54 o 
  -9   0   2       56.84       35.27     15.49 o 
  -8   0   2       47.12       34.38     11.73 o 
  -7   0   2     4006.20     3957.44     48.18 o 
  -6   0   2     1202.76     1087.32     29.38 o 
  -5   0   2     3333.69     3144.82     34.79 o 
  -4   0   2       23.05       84.48     28.46 o 
  -3   0   2      647.79      536.20     10.62 o 
  -2   0   2       53.60       53.65      3.17 o 
   1   0   2      281.97      232.28      7.02 o 
   2   0   2     1679.11     1538.20     23.39 o 
   3   0   2      665.30      602.24     13.68 o 
   4   0   2      556.99      557.30     16.84 o 
   5   0   2     2160.26     2070.91     40.79 o 
   6   0   2      244.79      229.62     18.63 o 
   7   0   2      488.74      584.78     28.05 o 
   8   0   2      133.96      136.26     19.97 o 
   9   0   2        5.45        0.00     10.13 o 
  10   0   2      208.68      249.05     28.17 o 
  11   0   2      158.23      129.91     13.30 o 
  12   0   2      319.63      318.42     32.29 o 
  13   0   2       21.88       27.08     16.09 o 
  14   0   2       17.55       42.97     25.58 o 
  15   0   2       12.15       29.19     19.65 o 
  16   0   2       11.88       33.70     51.31 o 
  17   0   2       21.23       59.57     20.58 o 
 -19   1   2        8.09       31.59     13.56 o 
 -18   1   2       95.35       93.74     22.44 o 
 -17   1   2      141.22      129.55     21.13 o 
 -16   1   2       71.21       74.01     15.70 o 
 -15   1   2        6.78        2.27     11.35 o 
 -14   1   2     1645.58     1680.42     38.37 o 
 -13   1   2      411.06      415.78     21.45 o 
 -12   1   2      573.04      647.90     21.17 o 
 -11   1   2     1281.72     1298.91     33.71 o 
 -10   1   2        5.71       14.65      8.59 o 
  -9   1   2     5403.11     5422.52     42.43 o 
  -8   1   2     3081.06     3362.65     32.15 o 
  -7   1   2     4599.62     4554.90     32.73 o 
  -6   1   2     1683.75     1450.96     16.59 o 
  -5   1   2     3549.33     3246.83     22.22 o 
  -4   1   2     3231.52     2928.63     18.13 o 
  -3   1   2     8836.31     8595.92     42.07 o 
  -2   1   2        0.86        0.00      3.08 o 
  -1   1   2     3636.77     3397.99     10.60 o 
   1   1   2     5763.67     5394.84     16.72 o 
   2   1   2    15141.81    15256.31     47.06 o 
   3   1   2      117.02      106.56     14.40 o 
   4   1   2      227.11      218.10     18.15 o 
   5   1   2     3340.44     3055.77     33.73 o 
   6   1   2      598.74      424.20     21.94 o 
   7   1   2       41.44       27.42      7.73 o 
   8   1   2     5354.40     5802.60     58.85 o 
   9   1   2      958.12     1003.74     17.41 o 
  10   1   2      577.53      599.67     17.38 o 
  11   1   2       94.76       71.80     12.73 o 
  12   1   2      749.20      874.87     32.10 o 
  13   1   2     1102.68     1262.89     34.29 o 
  14   1   2       97.78      123.37     17.13 o 
  15   1   2      246.72      248.71     31.20 o 
  16   1   2        6.10        0.00     18.85 o 
  17   1   2        8.91       11.26     15.96 o 
 -18   2   2        0.05       10.39     14.78 o 
 -17   2   2       42.18       51.88     17.92 o 
 -16   2   2       94.52       70.45     15.36 o 
 -15   2   2      130.28      115.32     15.00 o 
 -14   2   2       93.76       65.87     13.63 o 
 -13   2   2      748.78      731.51     38.89 o 
 -12   2   2        1.30       15.66      6.76 o 
 -11   2   2      195.49      257.17     22.10 o 
 -10   2   2      445.50      469.33     15.03 o 
  -9   2   2      152.16      111.37      9.68 o 
  -8   2   2     5951.85     6437.88     39.19 o 
  -7   2   2     1202.62     1349.05     18.31 o 
  -6   2   2       72.07       53.57      6.96 o 
  -5   2   2     7974.85     7976.08     48.49 o 
  -4   2   2     4919.41     4652.37     25.91 o 
  -3   2   2    33937.20    34161.87     76.35 o 
  -2   2   2     7871.72     7831.68     32.51 o 
  -1   2   2      628.82      743.51     13.96 o 
   0   2   2    40545.55    39852.10    215.15 o 
   1   2   2     3668.43     3417.59     47.64 o 
   2   2   2    17679.39    17247.98     63.74 o 
   3   2   2      312.02      262.74     10.13 o 
   4   2   2      795.00      805.65     10.72 o 
   5   2   2      541.90      563.78     14.90 o 
   6   2   2      469.18      459.13     20.53 o 
   7   2   2      310.14      234.21     32.45 o 
   8   2   2       15.41       17.63     10.08 o 
   9   2   2       23.21       41.90     12.13 o 
  10   2   2       22.23       25.39     12.34 o 
  11   2   2       18.82       33.06     15.37 o 
  12   2   2      238.97      279.66     26.22 o 
  13   2   2        2.80        1.57     16.67 o 
  14   2   2      150.29      143.35     13.79 o 
  15   2   2        6.59        0.00     12.96 o 
  16   2   2        9.26       23.20     17.48 o 
  17   2   2        1.61       14.72     13.95 o 
 -18   3   2       50.74       28.22     13.88 o 
 -17   3   2        3.66        3.59     13.76 o 
 -16   3   2       15.63       22.04     11.44 o 
 -15   3   2       13.86       20.60     11.59 o 
 -14   3   2        6.06        0.00     12.82 o 
 -13   3   2       86.50       60.13     14.39 o 
 -12   3   2        6.72       12.92     11.23 o 
 -11   3   2      275.50      288.66     22.22 o 
 -10   3   2       38.94       30.82      7.64 o 
  -9   3   2       28.45       16.69      7.35 o 
  -8   3   2      518.33      484.71     14.24 o 
  -7   3   2      497.14      562.27     14.41 o 
  -6   3   2      886.68      872.36     16.96 o 
  -5   3   2      101.07       83.96      7.30 o 
  -4   3   2      943.63      951.27     16.09 o 
  -3   3   2     1367.10     1336.09     22.67 o 
  -2   3   2     1980.89     1834.60     18.28 o 
  -1   3   2     2306.51     2090.61     18.63 o 
   0   3   2      230.62      220.98      6.18 o 
   1   3   2      321.84      270.51      7.55 o 
   2   3   2      366.49      318.96      8.65 o 
   3   3   2      119.70      114.48      8.63 o 
   4   3   2     2024.34     2094.34     19.85 o 
   5   3   2        5.45       15.09      7.88 o 
   6   3   2      169.81      182.20     18.78 o 
   7   3   2        9.55       12.24      8.49 o 
   8   3   2        1.40        6.72     11.36 o 
   9   3   2        8.33       20.09      9.86 o 
  10   3   2        0.66        5.26     14.44 o 
  11   3   2       73.43       67.56     15.25 o 
  12   3   2      136.40      123.62     17.58 o 
  13   3   2      107.08       88.74     16.40 o 
  14   3   2        1.56        5.99      8.95 o 
  15   3   2        0.08       12.77     10.88 o 
  16   3   2       74.78       76.93     18.20 o 
  17   3   2       14.42        2.03     13.45 o 
 -18   4   2       31.43       42.36     16.94 o 
 -17   4   2       10.62       19.31     14.12 o 
 -16   4   2        5.24       12.91     11.39 o 
 -15   4   2       53.48       69.64     14.57 o 
 -14   4   2       13.08       13.40     10.68 o 
 -13   4   2      845.24      746.01     29.86 o 
 -12   4   2      965.02      935.25     34.96 o 
 -11   4   2       59.29       89.57     18.75 o 
 -10   4   2       29.60       26.37     12.52 o 
  -9   4   2       55.53       38.20      9.41 o 
  -8   4   2      180.78      214.63     12.54 o 
  -7   4   2      708.30      720.58     15.98 o 
  -6   4   2     1714.17     2043.30     25.08 o 
  -5   4   2     1045.97      960.48     30.45 o 
  -4   4   2     8124.34     8951.26     46.51 o 
  -3   4   2     3239.75     3243.29     28.35 o 
  -2   4   2     1153.84     1028.06     16.48 o 
  -1   4   2     3230.56     3223.06     43.73 o 
   0   4   2     1481.52     1373.45     17.49 o 
   1   4   2       70.93       81.61     10.41 o 
   2   4   2     2413.04     2389.67     37.52 o 
   3   4   2     3909.03     4068.98     51.90 o 
   4   4   2     4569.15     4823.51     34.83 o 
   5   4   2     1094.24     1006.69     17.00 o 
   6   4   2      144.07      200.10     19.13 o 
   7   4   2       82.58       91.90     13.74 o 
   8   4   2      500.35      618.11     25.91 o 
   9   4   2       26.97       29.00      8.60 o 
  10   4   2      140.58      140.19     20.79 o 
  11   4   2       66.46       70.86     17.01 o 
  12   4   2      395.19      359.25     24.20 o 
  13   4   2      145.93      108.66     19.17 o 
  14   4   2        0.02        5.41     12.83 o 
  15   4   2       24.26        5.31     12.01 o 
  16   4   2        3.44        0.00     13.08 o 
 -17   5   2       15.86       21.01     13.15 o 
 -16   5   2        3.78       24.44     10.55 o 
 -15   5   2       28.29       45.31     13.49 o 
 -14   5   2       31.76       53.13     15.74 o 
 -13   5   2        0.01        4.06     14.12 o 
 -12   5   2      123.82      107.84     16.21 o 
 -11   5   2      118.06      125.78     18.75 o 
 -10   5   2       13.97       24.36      9.36 o 
  -9   5   2      506.86      454.20     21.44 o 
  -8   5   2      714.99      831.40     19.40 o 
  -7   5   2        7.41       11.38      6.73 o 
  -6   5   2      248.79      279.28     16.64 o 
  -5   5   2     2273.16     2223.13     27.54 o 
  -4   5   2     1099.53     1341.81     23.38 o 
  -3   5   2       46.56       32.97      9.70 o 
  -2   5   2     1678.64     1733.58     24.28 o 
  -1   5   2      383.86      456.95     21.91 o 
   0   5   2      293.95      285.47     14.30 o 
   1   5   2       31.63       20.83      6.62 o 
   2   5   2        7.93        7.89      8.36 o 
   3   5   2        0.51        4.20      5.27 o 
   4   5   2       54.03       52.53      7.70 o 
   5   5   2      331.06      382.44     16.60 o 
   6   5   2      565.39      492.43     16.83 o 
   7   5   2        0.23        0.00      9.84 o 
   8   5   2       61.49       54.12     15.67 o 
   9   5   2      354.54      377.61     28.61 o 
  10   5   2      312.75      300.60     24.90 o 
  11   5   2        0.00        0.00     14.45 o 
  12   5   2       86.01      104.44     15.27 o 
  13   5   2      124.67       74.17     16.81 o 
  14   5   2       12.52       21.86     12.92 o 
  15   5   2        0.59       11.40     15.52 o 
 -16   6   2        7.35       23.01     15.38 o 
 -15   6   2       25.19       17.54     13.99 o 
 -14   6   2        8.99       31.73     12.70 o 
 -13   6   2        1.81        0.00      9.95 o 
 -12   6   2        9.38       13.19      8.73 o 
 -11   6   2      346.30      331.20     25.82 o 
 -10   6   2       33.40       24.53     14.57 o 
  -9   6   2       16.89       31.81      9.74 o 
  -8   6   2      145.44      140.45     15.15 o 
  -7   6   2      244.11      175.33     14.80 o 
  -6   6   2       54.19       37.19      9.77 o 
  -5   6   2      524.22      666.19     20.59 o 
  -4   6   2      421.48      449.95     20.89 o 
  -3   6   2       51.63       45.31     10.72 o 
  -2   6   2      137.23      149.43     13.51 o 
  -1   6   2        0.00        6.71      8.11 o 
   0   6   2      206.17      161.14     14.34 o 
   1   6   2       81.13      117.32     11.82 o 
   2   6   2      274.68      273.64     15.04 o 
   3   6   2      175.50      197.16     12.45 o 
   4   6   2      144.42      142.29     15.52 o 
   5   6   2        0.69       10.45      7.96 o 
   6   6   2       83.22       60.35      9.45 o 
   7   6   2       27.42       39.77      9.88 o 
   8   6   2       20.34       28.88     18.70 o 
   9   6   2      153.07      143.66     20.53 o 
  10   6   2        0.01       10.93     16.81 o 
  11   6   2      439.64      432.65     33.15 o 
  12   6   2       39.07       66.14     20.98 o 
  13   6   2        6.11       22.54     18.06 o 
  14   6   2        8.81        5.17     20.14 o 
  15   6   2       11.84       37.72     29.42 o 
 -15   7   2       25.11       41.87     12.08 o 
 -14   7   2        0.99        0.00     13.03 o 
 -13   7   2       19.89       17.57      9.56 o 
 -12   7   2        2.41       20.17      9.35 o 
 -11   7   2        8.14        0.00      9.29 o 
 -10   7   2       82.46       81.80     14.98 o 
  -9   7   2        4.24        1.44      7.03 o 
  -8   7   2      306.74      231.65     20.71 o 
  -7   7   2       32.65       26.81     10.41 o 
  -6   7   2        7.42       15.49      9.70 o 
  -5   7   2      620.67      768.73     25.20 o 
  -4   7   2      114.34       67.13     11.21 o 
  -3   7   2      148.52      141.50     14.86 o 
  -2   7   2      155.80      230.00     14.48 o 
  -1   7   2      366.25      262.09     18.16 o 
   0   7   2       46.68       52.41     11.33 o 
   1   7   2      246.42      204.12     14.37 o 
   2   7   2       18.99       47.81     11.75 o 
   3   7   2       86.23       72.85     11.25 o 
   4   7   2        0.66        4.56      6.40 o 
   5   7   2       10.31       10.31      9.12 o 
   6   7   2       14.59       27.86      8.07 o 
   7   7   2       12.81        9.18     17.53 o 
   8   7   2        4.99        0.00     18.20 o 
   9   7   2      148.86      129.40     20.66 o 
  10   7   2        3.44       36.54     15.72 o 
  11   7   2        1.84        4.65     15.99 o 
  12   7   2       73.06       40.64     19.50 o 
  13   7   2        1.93       21.41     15.56 o 
 -13   8   2        2.43        0.00     16.68 o 
 -12   8   2        2.89       11.41     11.86 o 
 -11   8   2        1.62        4.07     12.77 o 
 -10   8   2        8.00       28.34      9.94 o 
  -9   8   2       14.55       18.42     13.50 o 
  -8   8   2       10.96       16.09      7.65 o 
  -7   8   2        4.97        0.00      8.83 o 
  -6   8   2       34.46       30.39      9.48 o 
  -5   8   2        2.59        2.13     11.26 o 
  -4   8   2      505.08      497.74     23.22 o 
  -3   8   2        0.03        8.54     11.67 o 
  -2   8   2      491.74      573.48     25.74 o 
  -1   8   2      111.11      141.94     17.29 o 
   0   8   2      820.38     1169.64     33.68 o 
   1   8   2      188.22      265.85     18.86 o 
   2   8   2      149.53      146.58     14.85 o 
   3   8   2       27.58       51.96     13.29 o 
   4   8   2        2.20        5.31     13.13 o 
   5   8   2      132.30      125.64     19.00 o 
   6   8   2      152.16      112.58     16.19 o 
   7   8   2      327.41      360.00     28.98 o 
   8   8   2       49.70       41.78     18.12 o 
   9   8   2      202.50      226.76     26.13 o 
  10   8   2       63.45       63.10     21.30 o 
  11   8   2        3.34       14.15     22.35 o 
  12   8   2       11.78       18.93     19.08 o 
 -12   9   2        9.49       11.07     24.10 o 
 -11   9   2        2.78        2.02     21.72 o 
 -10   9   2        2.77        7.41     14.53 o 
  -9   9   2       85.22       71.83     15.30 o 
  -8   9   2        0.16        9.15     12.13 o 
  -7   9   2        0.05       19.56     10.90 o 
  -6   9   2       80.10       70.34     11.99 o 
  -5   9   2        1.73        0.00     10.74 o 
  -4   9   2        2.05        4.09     10.38 o 
  -3   9   2       55.21       49.60     11.10 o 
  -2   9   2        0.52        3.46      9.84 o 
  -1   9   2       40.59       14.01      8.40 o 
   0   9   2       18.54        8.50     14.75 o 
   1   9   2      143.06      108.24     18.10 o 
   2   9   2        0.00        0.00     13.38 o 
   3   9   2       54.61       55.59     11.97 o 
   4   9   2       14.44        0.00     13.37 o 
   5   9   2       21.09       45.26     15.74 o 
   6   9   2       14.74       11.48     15.81 o 
   7   9   2        2.19        9.17     21.34 o 
   8   9   2       20.73        0.00     18.69 o 
   9   9   2        7.78       38.31     17.17 o 
  10   9   2        6.61       21.71     16.75 o 
  -9  10   2        3.29        5.62     13.54 o 
  -8  10   2        4.68        8.29     16.07 o 
  -7  10   2        0.90        5.36      9.84 o 
  -6  10   2        0.95       13.53     12.63 o 
  -5  10   2       14.31       22.89     11.78 o 
  -4  10   2       48.54       28.44     11.12 o 
  -3  10   2        0.87       30.26      9.75 o 
  -2  10   2       54.94       63.33     14.07 o 
  -1  10   2       52.72       59.49     13.82 o 
   0  10   2       28.10       23.61     18.74 o 
   1  10   2        3.15        0.00     14.10 o 
   2  10   2        1.36        0.00     13.46 o 
   3  10   2       80.03       85.22     14.73 o 
   4  10   2       65.56       73.33     16.47 o 
   5  10   2        1.76       14.94     15.70 o 
   6  10   2        5.96        0.37     18.56 o 
   7  10   2        7.45        9.95     16.17 o 
   8  10   2        2.76        0.00     20.77 o 
  -5  11   2        0.22       16.71     10.11 o 
  -4  11   2        3.60        0.00     16.80 o 
  -3  11   2        1.14       12.33     11.37 o 
  -2  11   2        0.64        6.37     14.07 o 
  -1  11   2       10.86       33.59     13.05 o 
   0  11   2       19.30       14.87      7.12 o 
   1  11   2        3.34        1.46     13.70 o 
   2  11   2       10.65        6.05     14.22 o 
   3  11   2       36.77       30.05     14.22 o 
   4  11   2       19.30       37.61     16.90 o 
 -19   1   3        0.08        2.14     15.33 o 
 -18   1   3       10.11        0.00     16.05 o 
 -17   1   3       39.83       29.10     10.65 o 
 -16   1   3       38.99       27.32     10.65 o 
 -15   1   3      119.85       90.98     14.84 o 
 -14   1   3       10.98       34.24      9.79 o 
 -13   1   3       25.10       34.37     10.97 o 
 -12   1   3       45.78       53.08      9.51 o 
 -11   1   3      215.76      221.86     15.44 o 
 -10   1   3      911.37      848.55     19.74 o 
  -9   1   3      336.41      342.38     15.89 o 
  -8   1   3     2424.78     2674.93     30.57 o 
  -7   1   3       17.31        0.00      7.67 o 
  -6   1   3       11.36        9.82      4.88 o 
  -5   1   3     1871.75     1703.08     17.15 o 
  -4   1   3        0.43        1.55      6.42 o 
  -3   1   3      120.49      194.84     36.00 o 
  -2   1   3        8.35       28.97      9.38 o 
  -1   1   3      538.22      510.08      9.07 o 
   0   1   3      962.59      921.39     10.43 o 
   1   1   3     3286.20     3305.64     26.25 o 
   2   1   3      968.81      934.60     13.81 o 
   3   1   3       54.51       31.46      7.35 o 
   4   1   3      353.18      351.47     10.82 o 
   5   1   3      612.52      568.22     11.54 o 
   6   1   3        6.55        8.27      7.19 o 
   7   1   3       42.23       40.60      7.59 o 
   8   1   3      996.20     1008.77     20.10 o 
   9   1   3      305.48      294.46     22.37 o 
  10   1   3        2.57        1.82     15.19 o 
  11   1   3       33.94       41.83     12.68 o 
  12   1   3        9.76       13.04     10.68 o 
  13   1   3        2.31        5.72     11.29 o 
  14   1   3        0.00       18.85     12.39 o 
  15   1   3        5.09        1.50     17.65 o 
  16   1   3       54.48       67.34     16.00 o 
  17   1   3        1.97       14.66     14.57 o 
 -19   2   3       53.95       49.85     14.92 o 
 -18   2   3      130.49      101.50     22.76 o 
 -17   2   3       14.34       14.15     11.58 o 
 -16   2   3       28.74       22.94     10.93 o 
 -15   2   3        3.54       15.36     12.17 o 
 -14   2   3       19.43       30.55     12.17 o 
 -13   2   3      739.10      760.09     28.60 o 
 -12   2   3       34.43       19.73     11.73 o 
 -11   2   3       20.48       13.92      5.97 o 
 -10   2   3      298.02      324.95     15.70 o 
  -9   2   3      309.33      324.92     15.40 o 
  -8   2   3      838.07      956.58     17.74 o 
  -7   2   3        5.17        0.62      8.48 o 
  -6   2   3      681.23      697.60     12.93 o 
  -5   2   3     1251.15     1368.15     27.32 o 
  -4   2   3      506.51      484.34      8.61 o 
  -3   2   3     1271.38     1148.91     11.07 o 
  -2   2   3     2332.08     2127.14     16.59 o 
  -1   2   3        7.35        1.50      4.34 o 
   0   2   3     9582.57     9342.18     50.47 o 
   2   2   3       19.23       15.23      5.12 o 
   3   2   3      306.02      224.63      7.49 o 
   4   2   3     6356.89     6150.83     39.90 o 
   5   2   3      737.26      720.17     19.60 o 
   6   2   3       15.62        0.00     12.38 o 
   7   2   3      442.15      431.62     18.77 o 
   8   2   3      607.82      546.63     23.48 o 
   9   2   3      174.16      155.27     17.26 o 
  10   2   3       81.44       89.69     16.18 o 
  11   2   3       73.57       67.01     12.26 o 
  12   2   3       20.36       28.92     12.11 o 
  13   2   3      487.28      498.09     44.40 o 
  14   2   3       29.88       21.54     11.04 o 
  15   2   3       13.85       11.46     18.70 o 
  16   2   3       11.02        4.21     23.89 o 
  17   2   3        1.76       24.18     12.92 o 
 -18   3   3       23.88       20.60     11.43 o 
 -17   3   3      137.02      125.74     19.22 o 
 -16   3   3       13.84       12.32     10.21 o 
 -15   3   3        8.85        0.00     10.59 o 
 -14   3   3        0.32        0.60     13.32 o 
 -13   3   3       35.06       48.72     11.93 o 
 -12   3   3      565.47      583.65     19.46 o 
 -11   3   3     1013.72      993.94     27.63 o 
 -10   3   3       10.80       17.72      6.13 o 
  -9   3   3       23.81       22.17      7.05 o 
  -8   3   3      436.70      379.58     12.78 o 
  -7   3   3      246.11      283.81     12.95 o 
  -6   3   3       53.63       39.30      9.13 o 
  -5   3   3       14.94        5.78      7.11 o 
  -4   3   3     1120.33     1054.22     15.38 o 
  -3   3   3      693.14      661.15     17.85 o 
  -2   3   3     2725.48     2675.90     23.09 o 
  -1   3   3     1874.17     1995.63     18.18 o 
   0   3   3     3578.53     3602.42     26.73 o 
   1   3   3      352.44      326.29     18.20 o 
   2   3   3      177.23      184.31      5.04 o 
   3   3   3      172.91      259.38     10.42 o 
   4   3   3       70.31       85.19      8.25 o 
   5   3   3        1.76       14.52      6.38 o 
   6   3   3       13.27       35.00     11.39 o 
   7   3   3      190.64      244.62     15.48 o 
   8   3   3       59.03       67.21     11.82 o 
   9   3   3      397.82      393.65     29.54 o 
  10   3   3       42.88       51.87     14.44 o 
  11   3   3       98.90      112.34     19.78 o 
  12   3   3      372.73      407.60     48.35 o 
  13   3   3       25.46       30.73     14.13 o 
  14   3   3       23.43       28.54     11.04 o 
  15   3   3       31.40       20.90     12.52 o 
  16   3   3        0.26        6.65     15.95 o 
 -18   4   3        0.33        7.00     12.52 o 
 -17   4   3        0.66        1.88     13.89 o 
 -16   4   3       12.54       18.24     12.45 o 
 -15   4   3        7.97       36.29     13.93 o 
 -14   4   3        3.43       26.44     12.62 o 
 -13   4   3      403.14      438.08     24.44 o 
 -12   4   3        2.13       27.78     21.88 o 
 -11   4   3      154.90      174.73     13.40 o 
 -10   4   3       91.07       81.70     11.85 o 
  -9   4   3      174.73      173.76     11.21 o 
  -8   4   3      101.65       96.42      9.63 o 
  -7   4   3       87.34       78.89      9.36 o 
  -6   4   3        7.29       10.50      8.28 o 
  -5   4   3      195.86      158.10     10.87 o 
  -4   4   3     1996.16     2246.49     26.80 o 
  -3   4   3       33.87       49.19      9.24 o 
  -2   4   3      584.66      578.15     13.80 o 
  -1   4   3        6.03        8.28      8.62 o 
   0   4   3       38.59       28.93      6.25 o 
   1   4   3      138.01      176.50     11.94 o 
   2   4   3       24.71       38.71     11.80 o 
   3   4   3      911.83     1058.26     20.49 o 
   4   4   3     1089.45     1091.40     20.39 o 
   5   4   3      269.33      281.39     10.76 o 
   6   4   3        3.04       25.10     11.01 o 
   7   4   3       65.88       34.90     11.13 o 
   8   4   3        0.81       15.03     10.97 o 
   9   4   3       89.10       90.97     14.40 o 
  10   4   3       66.03       47.40     14.94 o 
  11   4   3        3.92       31.56     11.38 o 
  12   4   3      109.31      127.39     19.94 o 
  13   4   3       38.90       21.96     13.18 o 
  14   4   3       59.38       62.80     16.41 o 
  15   4   3        1.98       19.89     10.84 o 
  16   4   3        3.44       46.90     17.40 o 
 -17   5   3        2.62       15.68     14.32 o 
 -16   5   3        7.23        5.69     10.33 o 
 -15   5   3       71.06       43.86     17.51 o 
 -14   5   3       14.79        8.40     10.86 o 
 -13   5   3       18.14        3.15     12.75 o 
 -12   5   3      595.60      666.53     39.66 o 
 -11   5   3      279.58      252.75     21.60 o 
 -10   5   3      209.69      246.56     15.53 o 
  -9   5   3      641.66      687.66     27.44 o 
  -8   5   3      226.65      213.77     19.07 o 
  -7   5   3      167.00      155.09     12.07 o 
  -6   5   3       77.84       95.70      9.78 o 
  -5   5   3     1212.90     1282.82     28.99 o 
  -4   5   3      139.96      172.25     11.23 o 
  -3   5   3      200.54      201.94     12.29 o 
  -2   5   3      637.18      662.08     17.55 o 
  -1   5   3      180.03      145.41      9.80 o 
   0   5   3     5218.94     5323.71     36.88 o 
   1   5   3        2.40        0.00      4.98 o 
   2   5   3      169.07      141.72     13.14 o 
   3   5   3       59.11       62.75     12.22 o 
   4   5   3      102.16       85.14      9.90 o 
   5   5   3      239.40      239.04     22.19 o 
   6   5   3       43.61       25.59      7.53 o 
   7   5   3        4.69       14.49      8.28 o 
   8   5   3        0.76       17.32     18.01 o 
   9   5   3      290.93      366.78     21.58 o 
  10   5   3       45.69       56.93     12.76 o 
  11   5   3        0.22        5.19      9.94 o 
  12   5   3      285.28      330.84     33.41 o 
  13   5   3        0.01       15.96     12.17 o 
  14   5   3       57.75       75.41     17.57 o 
  15   5   3        8.78       19.98     15.50 o 
 -16   6   3       22.70       12.21     12.41 o 
 -15   6   3       22.82       12.00     11.37 o 
 -14   6   3        0.58        0.00     12.94 o 
 -13   6   3      211.67      185.71     19.85 o 
 -12   6   3       12.33       12.06     11.15 o 
 -11   6   3        1.07        0.00     12.49 o 
 -10   6   3       44.12       45.40     12.00 o 
  -9   6   3       17.51       32.29     15.16 o 
  -8   6   3      212.98      229.96     14.46 o 
  -7   6   3       14.24        3.10     10.04 o 
  -6   6   3       79.51       86.64     12.31 o 
  -5   6   3        2.05        8.21     10.39 o 
  -4   6   3     1184.75     1299.36     27.49 o 
  -3   6   3       24.04       33.76      9.92 o 
  -2   6   3       79.75       88.91     10.87 o 
  -1   6   3      647.12      707.42     19.95 o 
   0   6   3      337.11      370.70     13.80 o 
   1   6   3        6.96        0.00      6.04 o 
   2   6   3       26.33       25.40      6.35 o 
   3   6   3      150.99      160.30     14.60 o 
   4   6   3      120.16       99.47     15.90 o 
   5   6   3        7.74       13.61      8.83 o 
   6   6   3       25.37       15.82     12.63 o 
   7   6   3       12.39        8.07      6.04 o 
   8   6   3       37.37       50.02     10.04 o 
   9   6   3       58.57       69.95     20.45 o 
  10   6   3      129.73      160.33     27.51 o 
  11   6   3        7.89        2.29     19.51 o 
  12   6   3      152.95      144.44     37.29 o 
  13   6   3       10.30        0.00     18.27 o 
  14   6   3        3.06       22.78     28.67 o 
 -15   7   3       11.77        0.00     12.04 o 
 -14   7   3        1.05        4.83     12.06 o 
 -13   7   3        1.47       25.76     11.33 o 
 -12   7   3       44.89       77.70     16.47 o 
 -11   7   3       19.44       21.88     16.30 o 
 -10   7   3        4.53        6.45      9.71 o 
  -9   7   3       93.06       87.02     12.20 o 
  -8   7   3      233.38      190.61     18.84 o 
  -7   7   3       15.39       18.35      9.56 o 
  -6   7   3       24.81       23.45     10.53 o 
  -5   7   3      221.41      197.30     18.95 o 
  -4   7   3       67.83       76.28     11.65 o 
  -3   7   3      298.21      285.14     17.92 o 
  -2   7   3      223.59      231.90     16.74 o 
  -1   7   3      208.67      193.79     16.00 o 
   0   7   3        5.71        0.00     10.20 o 
   1   7   3       48.53       55.10     10.19 o 
   2   7   3       25.98       22.85     10.67 o 
   3   7   3       39.90       36.20     13.03 o 
   4   7   3      414.75      448.23     29.06 o 
   5   7   3       62.77       52.32     23.13 o 
   6   7   3       11.26       13.78     10.83 o 
   7   7   3      138.29      117.67     27.11 o 
   8   7   3      152.89      179.53     24.64 o 
   9   7   3        4.69       11.21     18.21 o 
  10   7   3        0.05        0.00     19.60 o 
  11   7   3       35.98       50.93     18.45 o 
  12   7   3        1.67       10.16     19.72 o 
  13   7   3       18.59        0.00     14.73 o 
 -14   8   3       16.79       42.67     25.16 o 
 -13   8   3        1.95        0.00     15.63 o 
 -12   8   3       24.43        4.84      9.08 o 
 -11   8   3        8.89       20.38      9.24 o 
 -10   8   3        3.00        3.10     12.85 o 
  -9   8   3       21.87       28.70      8.61 o 
  -8   8   3       15.05       19.94      9.81 o 
  -7   8   3       43.55       15.85     10.51 o 
  -6   8   3        2.31       11.51     10.48 o 
  -5   8   3       22.54       27.18     13.28 o 
  -4   8   3      101.42      121.23     17.89 o 
  -3   8   3        3.51       17.90     11.50 o 
  -2   8   3        4.37        8.20      9.43 o 
  -1   8   3        4.04        5.77     11.80 o 
   0   8   3      113.46      134.86     17.40 o 
   1   8   3       56.91       40.22     12.86 o 
   2   8   3       32.88       32.23     11.58 o 
   3   8   3       18.60       32.25     13.10 o 
   4   8   3        1.82        0.00     12.12 o 
   5   8   3        1.86        8.85     13.85 o 
   6   8   3       53.91       53.69     28.42 o 
   7   8   3      128.85      120.38     19.59 o 
   8   8   3       11.62       28.07     17.17 o 
   9   8   3       24.91        2.41     18.14 o 
  10   8   3       24.78       12.70     15.24 o 
  11   8   3        6.94       19.51     20.25 o 
 -12   9   3        8.79       32.61     25.24 o 
 -11   9   3       19.77        0.00     23.04 o 
 -10   9   3       42.55       54.95     13.43 o 
  -9   9   3       63.12       64.91     12.98 o 
  -8   9   3      146.65      105.29     15.41 o 
  -7   9   3        0.50       14.35      8.96 o 
  -6   9   3        2.06        0.00     10.86 o 
  -5   9   3        2.21        8.06     10.89 o 
  -4   9   3       33.03       45.14     11.20 o 
  -3   9   3      145.66      122.14     14.50 o 
  -2   9   3        2.23        9.58     10.48 o 
  -1   9   3       17.99       16.52     15.72 o 
   0   9   3       74.42       94.78     16.63 o 
   1   9   3      445.71      361.96     27.91 o 
   2   9   3       11.54       19.93     14.88 o 
   3   9   3       30.13       23.67     13.65 o 
   4   9   3       30.30       22.32     13.36 o 
   5   9   3       37.94       31.64     12.34 o 
   6   9   3       35.89        9.46     17.78 o 
   7   9   3       12.97       39.64     17.94 o 
   8   9   3       12.69       68.79     34.86 o 
   9   9   3       13.94       53.84     20.16 o 
  10   9   3        0.01        0.00     18.94 o 
  -9  10   3        0.00        0.00     19.61 o 
  -8  10   3       12.78       15.50     12.13 o 
  -7  10   3        5.30       14.78      7.16 o 
  -6  10   3        0.59       15.72     10.81 o 
  -5  10   3        0.06        4.86      8.31 o 
  -4  10   3        8.36        5.07     10.14 o 
  -3  10   3        0.00       14.36     14.09 o 
  -2  10   3       78.44       67.46     16.40 o 
  -1  10   3       46.46       58.35     13.72 o 
   0  10   3      103.38      101.11     18.98 o 
   1  10   3        0.15        0.00     14.15 o 
   2  10   3        5.29        0.00     14.24 o 
   3  10   3        0.30       11.92     12.94 o 
   4  10   3        0.23        0.00     12.39 o 
   5  10   3       37.28       21.30     19.05 o 
   6  10   3       15.03       17.18     15.27 o 
   7  10   3        5.37        7.77     16.13 o 
  -5  11   3       23.20       16.76     10.05 o 
  -4  11   3        0.00        0.00     18.05 o 
  -3  11   3        0.56       29.78     25.02 o 
  -2  11   3        0.34       13.27     11.67 o 
  -1  11   3        0.15        0.00     12.56 o 
   0  11   3       10.68       13.89     14.21 o 
   1  11   3        3.88       26.43     11.25 o 
   2  11   3        9.26        7.96     12.39 o 
   3  11   3        0.62        5.02     13.58 o 
 -19   0   4      113.95      154.61     46.26 o 
 -18   0   4      104.51      101.55     28.68 o 
 -17   0   4       36.76       39.50     14.69 o 
 -16   0   4       35.24        7.92     12.89 o 
 -15   0   4        0.02       16.18     13.21 o 
 -14   0   4       13.73       16.98     11.62 o 
 -13   0   4        0.50       16.11     10.91 o 
 -12   0   4        1.24        8.07     11.23 o 
 -11   0   4     1037.13     1125.17     33.57 o 
 -10   0   4        0.41        9.41     14.70 o 
  -9   0   4     6341.58     7283.51    189.31 o 
  -8   0   4    18203.05    20380.19    118.54 o 
  -7   0   4     9316.84    10352.26     63.68 o 
  -6   0   4     3704.22     3445.30     35.62 o 
  -5   0   4     5854.81     5770.44     40.96 o 
  -4   0   4       10.40       26.75      7.33 o 
  -3   0   4     9011.55     8399.34     45.18 o 
  -2   0   4     7632.67     7188.48     51.14 o 
  -1   0   4    16742.98    16532.55     64.94 o 
   0   0   4    74897.52    72360.34    299.81 o 
   1   0   4    61095.88    59929.83    269.94 o 
   2   0   4      210.23      147.64     20.92 o 
   3   0   4       22.60        3.96      9.92 o 
   4   0   4     7759.19     8350.66     57.44 o 
   5   0   4      235.27      253.61     15.63 o 
   6   0   4      240.48      187.74     14.22 o 
   7   0   4      179.55      162.50     24.67 o 
   8   0   4      116.69      103.63     17.14 o 
   9   0   4      254.97      223.06     30.42 o 
  10   0   4      328.82      234.75     33.83 o 
  11   0   4      137.65       70.72     15.49 o 
  12   0   4       57.28        2.82     22.36 o 
  13   0   4       26.38       55.57     19.06 o 
  14   0   4        9.51        0.00     26.84 o 
  15   0   4        1.37       12.63     14.57 o 
  16   0   4        0.92       34.55     14.29 o 
 -19   1   4       45.14       44.66     16.56 o 
 -18   1   4       20.78       13.58     12.95 o 
 -17   1   4       37.90       59.22     15.94 o 
 -16   1   4        1.36        7.27     11.10 o 
 -15   1   4       17.22        2.77      8.62 o 
 -14   1   4       16.53       15.08      9.95 o 
 -13   1   4      109.72      118.63     12.08 o 
 -12   1   4      171.95      147.39     14.76 o 
 -11   1   4       96.47       99.12     17.32 o 
 -10   1   4      233.13      236.02     14.07 o 
  -9   1   4      337.50      323.90     15.95 o 
  -8   1   4     1749.88     1870.11     28.22 o 
  -7   1   4     1488.63     1495.16     20.22 o 
  -6   1   4      414.25      354.25     12.08 o 
  -5   1   4       12.09        8.46      3.72 o 
  -4   1   4     1134.05     1141.88     12.62 o 
  -3   1   4        9.33       11.68      7.66 o 
  -2   1   4        6.96       24.57      9.70 o 
  -1   1   4     5147.72     4980.30     34.12 o 
   0   1   4    11973.90    11575.86     42.51 o 
   1   1   4     5085.32     4789.52     27.26 o 
   2   1   4       97.91       81.17      8.33 o 
   3   1   4        6.35        4.90      6.00 o 
   4   1   4       49.25       47.32      6.27 o 
   5   1   4     1308.19     1251.06     27.32 o 
   6   1   4      253.39      313.63     11.47 o 
   7   1   4      427.75      439.06     13.73 o 
   8   1   4      215.12      214.01     16.51 o 
   9   1   4       69.21       59.03     10.78 o 
  10   1   4      477.15      492.81     32.72 o 
  11   1   4       66.19       52.90     13.13 o 
  12   1   4       47.07       63.07     11.94 o 
  13   1   4       16.54       14.73      6.80 o 
  14   1   4        4.68       16.86     14.17 o 
  15   1   4       47.99       21.08     13.98 o 
  16   1   4        3.25        0.00     18.49 o 
 -19   2   4       32.32       39.06     11.50 o 
 -18   2   4        2.21       11.88      8.55 o 
 -17   2   4        2.61       15.11     10.46 o 
 -16   2   4       65.22       66.51     12.55 o 
 -15   2   4      114.67       98.53     20.15 o 
 -14   2   4        0.84        0.00      9.41 o 
 -13   2   4      624.56      668.56     24.79 o 
 -12   2   4      532.01      535.51     20.36 o 
 -11   2   4      130.29      115.49     12.10 o 
 -10   2   4      885.14      953.84     25.18 o 
  -9   2   4       87.88       93.03     11.70 o 
  -8   2   4     2051.69     2152.15     31.50 o 
  -7   2   4      248.53      229.16     14.54 o 
  -6   2   4       27.42       41.02      6.26 o 
  -5   2   4     2129.56     2022.29     17.53 o 
  -4   2   4      255.61      243.34      6.06 o 
  -3   2   4      751.89      698.99     13.85 o 
  -2   2   4      957.90      913.84     11.57 o 
  -1   2   4     7838.27     7734.86     27.00 o 
   0   2   4     1886.02     1983.75     12.28 o 
   1   2   4        1.19        0.00      5.42 o 
   2   2   4      158.01      178.80      8.23 o 
   3   2   4      666.50      583.69     13.32 o 
   4   2   4      849.10      945.07     17.14 o 
   5   2   4      265.76      292.03     12.78 o 
   6   2   4        1.71        1.14      8.30 o 
   7   2   4       23.64       36.49      9.85 o 
   8   2   4      686.11      621.49     29.74 o 
   9   2   4      103.45      136.32     16.53 o 
  10   2   4       18.88       18.02     12.06 o 
  11   2   4        5.75       30.20     10.73 o 
  12   2   4      250.33      300.92     27.94 o 
  13   2   4       77.17       95.02     15.37 o 
  14   2   4        0.73        0.00     13.44 o 
  15   2   4       45.40       34.05     12.49 o 
  16   2   4        5.29       15.87     17.38 o 
 -19   3   4       44.89       71.71     31.11 o 
 -18   3   4       40.59       39.65     14.33 o 
 -17   3   4      135.17      125.26     21.45 o 
 -16   3   4       19.16       47.70     15.02 o 
 -15   3   4       96.66      108.35     14.72 o 
 -14   3   4       60.63       63.88      9.28 o 
 -13   3   4       93.83      107.58     10.45 o 
 -12   3   4     2422.82     2571.06     33.75 o 
 -11   3   4      837.08      725.09     19.10 o 
 -10   3   4      972.52      930.65     23.17 o 
  -9   3   4     2972.81     3298.56     32.95 o 
  -8   3   4       35.27       37.38      7.44 o 
  -7   3   4     2956.11     3252.94     36.97 o 
  -6   3   4      792.61      841.59     17.82 o 
  -5   3   4        5.56        2.44      8.56 o 
  -4   3   4        0.69        0.00      9.34 o 
  -3   3   4       30.31       31.50      6.17 o 
  -2   3   4     4902.03     4983.72     28.39 o 
  -1   3   4       11.14        3.14      3.13 o 
   0   3   4      412.52      385.02     14.12 o 
   1   3   4      229.45      294.10     13.67 o 
   2   3   4     1778.92     1628.59     34.95 o 
   3   3   4      187.30      211.47     12.06 o 
   4   3   4      235.68      233.95     12.12 o 
   5   3   4     1113.51     1065.00     15.78 o 
   6   3   4      708.99      748.56     20.38 o 
   7   3   4      250.38      285.77     17.88 o 
   8   3   4      594.70      705.90     32.93 o 
   9   3   4       67.56      113.14     17.73 o 
  10   3   4      434.55      508.55     31.44 o 
  11   3   4        0.02       22.00      8.96 o 
  12   3   4      590.51      738.23     34.18 o 
  13   3   4       13.13       11.57     11.79 o 
  14   3   4       31.02       41.59     14.35 o 
  15   3   4       96.73      107.28     22.29 o 
  16   3   4       11.53       12.74     14.80 o 
 -18   4   4        7.54        2.66     19.71 o 
 -17   4   4       18.76       17.69     13.62 o 
 -16   4   4       56.34       61.66     16.63 o 
 -15   4   4        0.16       28.04     12.52 o 
 -14   4   4      146.96      160.75     25.36 o 
 -13   4   4        8.93       20.59     14.61 o 
 -12   4   4      460.08      545.28     20.71 o 
 -11   4   4      261.87      233.77     15.64 o 
 -10   4   4     1073.13     1200.03     24.47 o 
  -9   4   4       27.33       44.78      9.44 o 
  -8   4   4       64.51       81.02     10.65 o 
  -7   4   4      307.68      259.66     11.53 o 
  -6   4   4      304.18      335.16     19.19 o 
  -5   4   4      292.28      301.90     11.96 o 
  -4   4   4     1368.76     1468.09     24.87 o 
  -3   4   4      303.22      368.74     12.66 o 
  -2   4   4       25.32       18.22      7.37 o 
  -1   4   4      665.07      630.58     13.45 o 
   0   4   4      279.41      263.37     19.12 o 
   1   4   4     1055.49     1046.45     22.11 o 
   2   4   4       56.31       92.25     11.35 o 
   3   4   4       12.36        9.57      4.64 o 
   4   4   4      369.91      398.93     11.33 o 
   5   4   4       50.62       53.72      9.30 o 
   6   4   4      336.56      263.20     17.31 o 
   7   4   4      121.79      112.14     14.26 o 
   8   4   4       45.79       50.55     13.02 o 
   9   4   4      120.19       94.11     15.08 o 
  10   4   4      127.89      152.18     18.41 o 
  11   4   4       46.18       73.00     12.39 o 
  12   4   4       96.39       76.05     14.60 o 
  13   4   4       32.84       43.99     11.33 o 
  14   4   4       21.44       18.54     12.22 o 
  15   4   4        9.43       13.37     12.67 o 
 -17   5   4        0.36        0.00     16.21 o 
 -16   5   4        8.51       29.98     11.19 o 
 -15   5   4       24.45       34.06     12.05 o 
 -14   5   4        0.09        8.63     13.16 o 
 -13   5   4        0.24        6.11     11.59 o 
 -12   5   4       36.84       31.79     11.98 o 
 -11   5   4      454.18      439.06     26.24 o 
 -10   5   4      504.63      459.76     18.50 o 
  -9   5   4      251.51      227.22     13.61 o 
  -8   5   4      473.94      413.00     15.18 o 
  -7   5   4       40.03       29.25      9.74 o 
  -6   5   4       62.45       46.94      9.49 o 
  -5   5   4      290.54      369.61     14.83 o 
  -4   5   4      691.00      616.13     17.46 o 
  -3   5   4       25.57       44.94     10.59 o 
  -2   5   4     1390.87     1496.84     21.81 o 
  -1   5   4        2.47        1.79     10.75 o 
   0   5   4       18.32        3.68      5.65 o 
   1   5   4       21.61       35.46     11.99 o 
   2   5   4       25.23       12.12     11.51 o 
   3   5   4       13.02       17.65     10.29 o 
   4   5   4       62.13       62.72      7.70 o 
   5   5   4       43.08       48.71      8.58 o 
   6   5   4        0.00        4.41      5.11 o 
   7   5   4       97.61       81.42     14.03 o 
   8   5   4      105.28       95.95     16.42 o 
   9   5   4       69.67       65.74     15.38 o 
  10   5   4        3.40       20.52     13.68 o 
  11   5   4       53.78       48.08     11.82 o 
  12   5   4       88.74       79.28     14.55 o 
  13   5   4        4.28        0.00     26.35 o 
  14   5   4        9.77       38.31     17.67 o 
 -16   6   4        2.31        0.00     13.56 o 
 -15   6   4        0.06       22.05     14.79 o 
 -14   6   4        3.61       10.08      9.88 o 
 -13   6   4        0.20        9.12     15.85 o 
 -12   6   4       39.77       53.56     13.07 o 
 -11   6   4        5.72        0.00      7.46 o 
 -10   6   4      410.60      383.69     19.58 o 
  -9   6   4       50.59       80.31     18.42 o 
  -8   6   4       78.20       96.31     13.73 o 
  -7   6   4       45.62       44.91     10.54 o 
  -6   6   4       14.11        0.00      9.54 o 
  -5   6   4       39.34       53.44     10.38 o 
  -4   6   4      143.31      133.28     12.77 o 
  -3   6   4       23.60       33.84     10.37 o 
  -2   6   4      294.94      302.36     13.87 o 
  -1   6   4      930.56      967.97     23.06 o 
   0   6   4        7.88       24.61      9.66 o 
   1   6   4      175.50      227.65     17.88 o 
   2   6   4      617.94      668.99     25.84 o 
   3   6   4      122.09       87.28     22.01 o 
   4   6   4       92.73       96.50     12.66 o 
   5   6   4      226.77      222.44     16.01 o 
   6   6   4       20.04       45.26     16.96 o 
   7   6   4       26.72       43.61     19.73 o 
   8   6   4        0.11        0.00     19.57 o 
   9   6   4       12.42       35.59     17.26 o 
  10   6   4        0.04       18.19     23.37 o 
  11   6   4        0.07        0.00     19.08 o 
  12   6   4       10.42       21.83     19.36 o 
  13   6   4        3.27        7.02     18.64 o 
 -15   7   4        0.00        4.76     15.50 o 
 -14   7   4        0.03        4.66     17.21 o 
 -13   7   4       39.16       30.20     12.69 o 
 -12   7   4      112.20       87.01     14.34 o 
 -11   7   4      144.02      108.61     17.31 o 
 -10   7   4       73.69       80.08     16.90 o 
  -9   7   4        1.48        6.78      8.07 o 
  -8   7   4      614.61      724.25     27.27 o 
  -7   7   4      241.71      169.18     16.09 o 
  -6   7   4       14.91       62.63     13.87 o 
  -5   7   4       95.43       79.30     14.55 o 
  -4   7   4       68.28       76.48     11.40 o 
  -3   7   4      329.92      271.27     15.31 o 
  -2   7   4       66.56       94.22     13.22 o 
  -1   7   4       55.43       26.90      7.89 o 
   0   7   4       21.09        3.00     14.16 o 
   1   7   4       98.72      109.22     19.15 o 
   2   7   4       54.43      123.07     20.25 o 
   3   7   4      468.34      475.83     25.04 o 
   4   7   4      103.82      100.07     13.78 o 
   5   7   4       39.53       46.56     12.34 o 
   6   7   4      125.01       85.22     20.94 o 
   7   7   4      236.64      195.73     25.19 o 
   8   7   4       48.56       56.14     18.47 o 
   9   7   4       76.03       94.92     21.75 o 
  10   7   4      112.04      100.12     22.74 o 
  11   7   4        3.04       15.44     15.75 o 
  12   7   4        6.07       44.58     19.95 o 
 -14   8   4        2.07        6.56     12.71 o 
 -13   8   4        1.86        2.99     12.86 o 
 -12   8   4       18.49       33.70     11.93 o 
 -11   8   4        0.38        3.46      8.79 o 
 -10   8   4      135.88      123.24     20.14 o 
  -9   8   4        0.15       13.55     10.12 o 
  -8   8   4       21.64       17.04     10.87 o 
  -7   8   4        2.01        0.00     10.12 o 
  -6   8   4       62.08       33.00     13.35 o 
  -5   8   4      164.62      215.44     15.37 o 
  -4   8   4      305.00      315.73     18.12 o 
  -3   8   4        5.07       16.28     10.22 o 
  -2   8   4       45.64      114.02     14.42 o 
  -1   8   4        7.33       18.56     13.03 o 
   0   8   4      846.33      776.09     30.15 o 
   1   8   4        1.84       23.36     13.26 o 
   2   8   4       38.14       30.66     13.95 o 
   3   8   4      133.41      153.83     23.93 o 
   4   8   4       41.42       50.46     11.53 o 
   5   8   4        5.93        0.00     15.11 o 
   6   8   4        0.23       21.57     19.35 o 
   7   8   4       25.43       30.34     17.22 o 
   8   8   4       40.28       35.90     19.86 o 
   9   8   4        2.48       22.13     12.45 o 
  10   8   4        2.83        1.05     18.87 o 
  11   8   4       13.34       18.30     20.17 o 
 -12   9   4       29.67       20.83     26.33 o 
 -11   9   4       60.92       37.67     18.65 o 
 -10   9   4        5.67        4.97     14.82 o 
  -9   9   4       69.50       50.02     13.03 o 
  -8   9   4       22.42       45.36     14.90 o 
  -7   9   4        6.46       17.36     10.34 o 
  -6   9   4        0.18        7.23      8.99 o 
  -5   9   4        0.26        1.37     10.75 o 
  -4   9   4        0.73        0.00     10.26 o 
  -3   9   4       53.40       52.98     15.15 o 
  -2   9   4        3.78       18.83     14.38 o 
  -1   9   4       49.53       69.18     15.19 o 
   0   9   4       13.90        0.00     15.25 o 
   1   9   4       31.98       48.18     15.11 o 
   2   9   4       15.52       65.60     20.29 o 
   3   9   4       25.66       34.41     15.12 o 
   4   9   4       48.90       47.35     13.03 o 
   5   9   4       27.04       13.42     18.48 o 
   6   9   4        6.00       31.94     23.95 o 
   7   9   4        6.95       36.68     17.77 o 
   8   9   4        0.02       20.29     21.07 o 
   9   9   4       32.01       46.34     17.96 o 
  -9  10   4       69.55       91.40     21.89 o 
  -8  10   4      110.46       88.19     18.48 o 
  -7  10   4        1.03        8.20      9.40 o 
  -6  10   4       56.44       65.20     14.22 o 
  -5  10   4        3.67       26.73     12.71 o 
  -4  10   4       36.61       40.47     11.37 o 
  -3  10   4        0.40       13.86     16.58 o 
  -2  10   4        3.11       16.76     14.05 o 
  -1  10   4        9.44       11.25     15.94 o 
   0  10   4        2.89        0.00     14.55 o 
   1  10   4       40.43       68.82     15.03 o 
   2  10   4       37.79       32.34     19.71 o 
   3  10   4       51.97       32.23     12.90 o 
   4  10   4       19.12        3.29     20.17 o 
   5  10   4      116.19      124.10     22.40 o 
   6  10   4       19.96       37.61     19.43 o 
  -5  11   4        2.25       37.79     18.22 o 
  -4  11   4        0.26       11.73     10.57 o 
  -3  11   4        0.00        0.00     13.04 o 
  -2  11   4       36.25       52.35     15.42 o 
  -1  11   4       39.16       45.29     19.57 o 
   0  11   4       16.15       28.09     11.86 o 
   1  11   4        9.30       38.82     16.42 o 
   2  11   4        5.86        3.57     13.44 o 
 -19   1   5        5.02        0.00     15.75 o 
 -18   1   5       16.30       15.32     12.30 o 
 -17   1   5       20.87       39.77     22.05 o 
 -16   1   5       41.51       58.44     12.37 o 
 -15   1   5      121.73       92.17     12.42 o 
 -14   1   5      174.03      171.07     14.11 o 
 -13   1   5      968.51      969.88     23.86 o 
 -12   1   5      271.12      285.20     17.97 o 
 -11   1   5        2.81        5.12      8.59 o 
 -10   1   5      273.57      306.55     16.80 o 
  -9   1   5      470.71      440.91     16.42 o 
  -8   1   5     2344.60     2263.09     27.99 o 
  -7   1   5     3000.19     2999.77     45.23 o 
  -6   1   5     1182.36     1184.98     15.08 o 
  -5   1   5     1166.91     1180.76     14.13 o 
  -4   1   5      648.74      502.60      7.39 o 
  -3   1   5     4263.07     4144.75     26.27 o 
  -2   1   5        1.44        0.00      8.32 o 
  -1   1   5      175.69      143.89      9.46 o 
   0   1   5      471.52      442.42     12.45 o 
   1   1   5      174.40      171.69      9.59 o 
   2   1   5     1333.38     1291.62     17.69 o 
   3   1   5      435.43      450.97     13.73 o 
   4   1   5     1621.24     1750.31     22.96 o 
   5   1   5      635.75      708.78     15.48 o 
   6   1   5        9.83       11.39      7.07 o 
   7   1   5      125.41      138.35      9.81 o 
   8   1   5      492.54      489.04     18.21 o 
   9   1   5        1.14        0.00      4.83 o 
  10   1   5       58.01       52.78     14.94 o 
  11   1   5      123.63      107.68     18.47 o 
  12   1   5        4.67        0.00     10.68 o 
  13   1   5        5.10       21.25     13.28 o 
  14   1   5        0.93        0.00     18.51 o 
  15   1   5        4.05       19.20     12.27 o 
  16   1   5        9.68       13.83     15.53 o 
 -19   2   5       88.38       87.28     18.32 o 
 -18   2   5       12.81       16.74      8.12 o 
 -17   2   5        1.27       13.02     17.48 o 
 -16   2   5       35.01       37.06     16.56 o 
 -15   2   5      136.38      112.03     14.69 o 
 -14   2   5      110.48       92.03     13.66 o 
 -13   2   5       11.79        8.08      6.89 o 
 -12   2   5      852.22      871.77     25.29 o 
 -11   2   5        6.01       17.25     10.49 o 
 -10   2   5      344.67      364.57     15.51 o 
  -9   2   5      363.86      379.02     16.44 o 
  -8   2   5      273.24      221.35     11.94 o 
  -7   2   5      170.82      189.31     13.74 o 
  -6   2   5      131.58      116.10      7.03 o 
  -5   2   5       97.80       77.83     10.45 o 
  -4   2   5      939.14      943.42     21.59 o 
  -3   2   5      104.80       74.61      5.05 o 
  -2   2   5      979.82      914.84     14.95 o 
  -1   2   5      645.13      624.14     11.65 o 
   0   2   5     4183.55     4372.19     25.33 o 
   1   2   5      215.75      175.49      8.73 o 
   2   2   5      191.78      239.80     10.71 o 
   3   2   5      406.66      452.34     12.65 o 
   4   2   5      506.30      609.68     14.50 o 
   5   2   5        6.14        2.48      6.60 o 
   6   2   5      109.03      110.20      9.43 o 
   7   2   5       57.02       53.64      7.32 o 
   8   2   5       34.21       70.08     12.36 o 
   9   2   5       98.34       92.80     16.67 o 
  10   2   5       18.57       15.27     11.43 o 
  11   2   5       50.68       56.49     11.43 o 
  12   2   5       41.72       31.50     10.20 o 
  13   2   5        5.11       21.78     13.39 o 
  14   2   5        0.09        0.00     16.42 o 
  15   2   5       13.89       23.82     18.46 o 
 -19   3   5        3.14       27.36     19.38 o 
 -18   3   5        1.28       23.56     16.63 o 
 -17   3   5       12.41        6.64      9.79 o 
 -16   3   5        1.43        0.00     12.73 o 
 -15   3   5       20.76       10.07     11.82 o 
 -14   3   5      177.94      180.07     15.17 o 
 -13   3   5      235.78      231.58     15.60 o 
 -12   3   5      327.22      287.49     17.69 o 
 -11   3   5      179.96      151.28     14.38 o 
 -10   3   5     1113.10     1229.51     27.43 o 
  -9   3   5      343.57      333.49     13.37 o 
  -8   3   5      911.19      981.37     18.20 o 
  -7   3   5      421.84      428.52     12.22 o 
  -6   3   5      269.03      277.37      9.99 o 
  -5   3   5     3897.25     3894.79     27.07 o 
  -4   3   5       66.05       91.35     11.64 o 
  -3   3   5     2250.19     2154.95     22.31 o 
  -2   3   5      166.30      181.12      9.21 o 
  -1   3   5      312.70      273.85     11.70 o 
   0   3   5     5178.79     4973.90     75.45 o 
   1   3   5       27.82       41.31     11.47 o 
   2   3   5     1281.89     1423.22     15.64 o 
   3   3   5       16.14       17.76      6.75 o 
   4   3   5      387.39      470.44     12.61 o 
   5   3   5      335.05      289.15     11.93 o 
   6   3   5       21.33       31.28     10.31 o 
   7   3   5       23.78        9.54     11.62 o 
   8   3   5        0.37        0.00     12.62 o 
   9   3   5      105.94      157.47     20.26 o 
  10   3   5        3.84        9.79      6.95 o 
  11   3   5       31.04       26.56     11.43 o 
  12   3   5      155.78      138.09     24.36 o 
  13   3   5       51.64       53.52     14.61 o 
  14   3   5       16.19       38.08     12.81 o 
  15   3   5        3.20        0.00     14.74 o 
 -18   4   5        1.93        5.47     13.26 o 
 -17   4   5       21.05       18.09     14.76 o 
 -16   4   5      102.08       76.09     16.78 o 
 -15   4   5      138.22      133.60     16.79 o 
 -14   4   5      160.27      172.01     25.29 o 
 -13   4   5      342.20      370.71     18.54 o 
 -12   4   5        0.93       16.71     13.52 o 
 -11   4   5        0.28       18.45      8.01 o 
 -10   4   5       25.47       38.22      8.72 o 
  -9   4   5      319.66      334.36     16.31 o 
  -8   4   5       48.21       30.33      8.36 o 
  -7   4   5       13.64       22.66      8.54 o 
  -6   4   5      212.21      233.74     11.18 o 
  -5   4   5       46.58       43.12     11.47 o 
  -4   4   5      906.19     1115.33     18.72 o 
  -3   4   5      785.47      791.63     15.68 o 
  -2   4   5      402.95      437.76     12.02 o 
  -1   4   5      151.80      171.19     14.39 o 
   0   4   5      340.30      293.18     15.68 o 
   1   4   5     1860.60     2046.17     32.83 o 
   2   4   5       77.93       63.02     14.85 o 
   3   4   5      134.30      153.61     12.08 o 
   4   4   5      187.11      172.29     12.38 o 
   5   4   5      382.77      441.59     15.22 o 
   6   4   5       44.03       54.74     12.51 o 
   7   4   5        0.02       19.23     14.11 o 
   8   4   5       24.01       26.38     12.63 o 
   9   4   5        9.39       13.90     11.68 o 
  10   4   5      254.49      262.73     24.18 o 
  11   4   5       24.87       12.64      7.74 o 
  12   4   5       53.13       64.64     14.06 o 
  13   4   5       88.99       68.79     16.14 o 
  14   4   5        2.08        0.00     12.30 o 
 -17   5   5        1.26       24.88     15.44 o 
 -16   5   5       16.57        2.38     17.04 o 
 -15   5   5       14.25        5.91     15.50 o 
 -14   5   5       24.21       32.11     16.54 o 
 -13   5   5       28.23       20.24     11.73 o 
 -12   5   5      481.86      532.09     20.67 o 
 -11   5   5      541.76      569.91     19.89 o 
 -10   5   5       16.08       10.90     12.39 o 
  -9   5   5       26.93       13.37      9.23 o 
  -8   5   5        2.50       12.00      8.95 o 
  -7   5   5       10.07       13.95      8.69 o 
  -6   5   5       72.48       76.25     11.07 o 
  -5   5   5       37.46       58.52     12.45 o 
  -4   5   5      155.09      149.18     10.89 o 
  -3   5   5       38.80       17.22      8.27 o 
  -2   5   5     1783.76     1901.62     38.34 o 
  -1   5   5      276.35      273.36     15.99 o 
   0   5   5       24.16       19.83     13.58 o 
   1   5   5       54.29       59.81     12.42 o 
   2   5   5      506.79      540.96     21.96 o 
   3   5   5      125.26       95.86     13.75 o 
   4   5   5       30.12       57.14     13.03 o 
   5   5   5      296.52      301.97     17.12 o 
   6   5   5       87.02      134.95     20.88 o 
   7   5   5        0.36        7.74     10.21 o 
   8   5   5       19.25       31.70      9.51 o 
   9   5   5      243.89      197.49     20.02 o 
  10   5   5      135.47      148.84     22.27 o 
  11   5   5       18.66       21.65     15.07 o 
  12   5   5      150.82      159.57     25.73 o 
  13   5   5       39.65       16.28     18.23 o 
  14   5   5        6.03        0.00     12.96 o 
 -17   6   5       69.01       88.39     26.10 o 
 -16   6   5       64.72       51.67     15.21 o 
 -15   6   5        1.06       10.79     14.82 o 
 -14   6   5       78.25       86.22     22.57 o 
 -13   6   5        0.47        9.97      9.71 o 
 -12   6   5       61.93       58.82     16.55 o 
 -11   6   5        1.27       14.06      8.97 o 
 -10   6   5       77.89       62.82     12.87 o 
  -9   6   5       31.32       75.46     12.31 o 
  -8   6   5       12.42        6.91      9.65 o 
  -7   6   5       35.64       39.74     11.62 o 
  -6   6   5        0.01       15.28     10.93 o 
  -5   6   5       36.28       53.99     10.59 o 
  -4   6   5       24.07       11.07     10.44 o 
  -3   6   5      867.40      928.58     22.49 o 
  -2   6   5      118.25      146.82     13.84 o 
  -1   6   5       63.97       85.51     13.31 o 
   0   6   5      534.35      445.79     20.74 o 
   1   6   5      810.20      773.31     25.43 o 
   2   6   5       76.99       74.22     17.56 o 
   3   6   5      233.46      278.49     19.28 o 
   4   6   5      132.92      143.81     14.04 o 
   5   6   5       45.36       44.35     19.19 o 
   6   6   5      140.34      137.39     21.15 o 
   7   6   5       17.21       31.67     17.31 o 
   8   6   5       34.89        9.83     19.81 o 
   9   6   5       60.13       59.35     20.00 o 
  10   6   5       74.40       89.95     24.76 o 
  11   6   5       12.15       18.84     21.32 o 
  12   6   5       11.17       27.46     20.40 o 
  13   6   5       77.65       67.07     19.42 o 
 -15   7   5        0.03        0.00     17.27 o 
 -14   7   5      125.41      120.27     25.09 o 
 -13   7   5       21.63       13.99     12.67 o 
 -12   7   5        0.37        7.79     21.48 o 
 -11   7   5       31.69       18.85      9.58 o 
 -10   7   5       23.08       11.05      8.58 o 
  -9   7   5       87.47      116.05     15.37 o 
  -8   7   5       41.52       45.38     10.52 o 
  -7   7   5       90.41      119.20     18.80 o 
  -6   7   5        8.68        6.85     10.79 o 
  -5   7   5        1.74       25.79     15.02 o 
  -4   7   5      144.67      192.90     16.62 o 
  -3   7   5      452.37      449.02     19.39 o 
  -2   7   5      323.29      300.47     20.60 o 
  -1   7   5       32.50       51.15     15.79 o 
   0   7   5      719.85      725.81     42.58 o 
   1   7   5      672.03      720.58     33.70 o 
   2   7   5       44.76       28.32     24.55 o 
   3   7   5        0.16        2.37     14.60 o 
   4   7   5       34.93       31.65     13.74 o 
   5   7   5       44.88       52.28     12.45 o 
   6   7   5        8.89       13.77     31.27 o 
   7   7   5       12.09        3.11     16.90 o 
   8   7   5       58.08       70.20     25.61 o 
   9   7   5        0.91        0.00     17.77 o 
  10   7   5        0.18       18.82     15.81 o 
  11   7   5        3.26       15.59     19.46 o 
  12   7   5        0.93        0.00     19.64 o 
 -14   8   5       28.82       29.69     14.81 o 
 -13   8   5       50.84       55.27     14.13 o 
 -12   8   5        1.69        0.00     17.00 o 
 -11   8   5       28.54       19.28     13.11 o 
 -10   8   5        0.25       18.51     11.97 o 
  -9   8   5        6.39        8.21      8.16 o 
  -8   8   5        0.27       18.01      8.71 o 
  -7   8   5       25.21       32.92      9.41 o 
  -6   8   5       89.73       62.04     11.52 o 
  -5   8   5       22.52       25.01      8.94 o 
  -4   8   5        0.96        0.45      9.55 o 
  -3   8   5      168.68      161.07     17.74 o 
  -2   8   5      254.93      239.74     20.20 o 
  -1   8   5       57.75       14.72     15.34 o 
   0   8   5       16.98       31.20     15.05 o 
   1   8   5      105.67      113.84     17.65 o 
   2   8   5      100.93       60.00     14.50 o 
   3   8   5      133.71      102.17     15.61 o 
   4   8   5       46.63       20.47     12.37 o 
   5   8   5        5.43       28.94     24.37 o 
   6   8   5        0.09       21.75     19.52 o 
   7   8   5       25.01       61.61     18.39 o 
   8   8   5       28.71       40.13     18.64 o 
   9   8   5        3.09        6.56     16.11 o 
  10   8   5       28.54       38.49     18.48 o 
 -12   9   5        5.08        2.23     10.73 o 
 -11   9   5       15.53       26.58     11.89 o 
 -10   9   5       19.80        7.98      8.69 o 
  -9   9   5        2.81        9.77      8.73 o 
  -8   9   5      236.42      275.09     28.81 o 
  -7   9   5        7.01        4.55     10.71 o 
  -6   9   5        0.33       23.01      9.21 o 
  -5   9   5       19.67       21.61     12.54 o 
  -4   9   5       12.04        0.07     12.24 o 
  -3   9   5       81.62       64.38     13.48 o 
  -2   9   5        1.06       17.77     14.55 o 
  -1   9   5       36.88       44.15     15.07 o 
   0   9   5       20.23        0.00     13.46 o 
   1   9   5       89.46      110.30     19.32 o 
   2   9   5        2.78       13.96     14.38 o 
   3   9   5       19.83       32.48     15.33 o 
   4   9   5      134.03      139.63     22.61 o 
   5   9   5        0.10       42.36     21.42 o 
   6   9   5        2.89       18.42     13.21 o 
   7   9   5        7.00        7.91     18.88 o 
   8   9   5        5.66        4.74     20.09 o 
  -9  10   5       12.51       13.17     17.90 o 
  -8  10   5       14.34        0.00     12.72 o 
  -7  10   5       75.36       43.22     13.39 o 
  -6  10   5        3.48       10.93     12.63 o 
  -5  10   5        1.34       13.73     10.70 o 
  -4  10   5        6.89        0.00     13.65 o 
  -3  10   5       54.18       88.93     15.75 o 
  -2  10   5       15.98       23.61     12.19 o 
  -1  10   5        0.88        7.98     15.03 o 
   0  10   5       65.68       37.99     10.95 o 
   1  10   5       51.76       48.09     14.85 o 
   2  10   5        1.66        8.62     14.20 o 
   3  10   5       84.94       62.11     23.79 o 
   4  10   5       59.44       66.18     20.17 o 
   5  10   5        3.13       14.26     16.82 o 
  -4  11   5        2.89        0.00     15.88 o 
  -3  11   5        1.41       14.72     13.71 o 
  -2  11   5        6.46        0.00     14.09 o 
  -1  11   5        3.13        4.99     14.33 o 
   0  11   5        0.70        0.00     14.46 o 
 -19   0   6       42.17       35.86     17.37 o 
 -18   0   6      193.61      179.78     46.55 o 
 -17   0   6       39.95       41.55     11.89 o 
 -16   0   6       25.90       32.27     14.30 o 
 -15   0   6      420.49      348.48     35.11 o 
 -14   0   6       91.15      107.60     21.22 o 
 -13   0   6     1502.79     1700.85     76.51 o 
 -12   0   6      774.85      777.87     30.49 o 
 -11   0   6      296.52      309.59     19.79 o 
 -10   0   6      704.41      726.04     25.81 o 
  -9   0   6      486.33      466.47     20.60 o 
  -8   0   6     1248.03     1211.80     27.33 o 
  -7   0   6     2746.70     2956.56     40.78 o 
  -6   0   6     2940.87     2866.88     33.80 o 
  -5   0   6        0.26        2.66     15.05 o 
  -4   0   6     1165.38     1060.30     22.64 o 
  -3   0   6      627.12      663.81     30.88 o 
  -2   0   6     1524.00     1498.71     24.92 o 
  -1   0   6     2097.36     2131.66     35.81 o 
   0   0   6       13.96        0.00     10.97 o 
   1   0   6      237.93      223.38     15.90 o 
   2   0   6      912.04      702.83     22.54 o 
   3   0   6      660.79      706.94     22.18 o 
   4   0   6     2271.88     2305.63     44.50 o 
   5   0   6        6.81       22.25     16.60 o 
   6   0   6       63.04       36.16     13.25 o 
   7   0   6      124.49      165.03     20.37 o 
   8   0   6      159.45      188.26     18.03 o 
   9   0   6      519.63      474.17     39.60 o 
  10   0   6      106.12       67.52     18.90 o 
  11   0   6       32.02       92.25     21.67 o 
  12   0   6       52.51       55.25     31.28 o 
  13   0   6       21.12       31.14     23.73 o 
  14   0   6      165.47      179.20     39.77 o 
  15   0   6        7.83       34.38     32.71 o 
 -19   1   6      166.32      171.41     33.04 o 
 -18   1   6       58.15       51.49     11.08 o 
 -17   1   6      111.21      137.82     22.86 o 
 -16   1   6       57.56       71.43     12.14 o 
 -15   1   6      598.11      587.32     26.32 o 
 -14   1   6      375.45      384.83     22.14 o 
 -13   1   6      374.89      304.78     20.73 o 
 -12   1   6      739.45      728.02     22.86 o 
 -11   1   6      104.40       79.78      9.61 o 
 -10   1   6     1843.96     1903.53     31.95 o 
  -9   1   6      523.84      448.51     18.35 o 
  -8   1   6     1351.46     1337.94     19.00 o 
  -7   1   6     5701.43     6106.50     34.72 o 
  -6   1   6     1002.96      955.44     19.24 o 
  -5   1   6        1.88        0.60      7.89 o 
  -4   1   6      341.08      247.45     12.99 o 
  -3   1   6      340.61      342.84      9.07 o 
  -2   1   6      296.39      330.51     16.21 o 
  -1   1   6     2529.98     2609.72     23.41 o 
   0   1   6     2119.83     2070.62     21.43 o 
   1   1   6     2027.35     2152.18     22.62 o 
   2   1   6      225.94      218.52     10.87 o 
   3   1   6      484.93      431.69     15.93 o 
   4   1   6      804.31      943.49     24.94 o 
   5   1   6      340.67      345.13     14.38 o 
   6   1   6      795.16     1026.97     20.40 o 
   7   1   6      875.85      874.43     22.00 o 
   8   1   6      179.25      202.09     14.91 o 
   9   1   6      213.57      195.13     26.04 o 
  10   1   6       45.16       31.45      9.76 o 
  11   1   6        0.13        5.57      7.99 o 
  12   1   6      204.19      276.16     33.52 o 
  13   1   6        3.59       20.06     19.92 o 
  14   1   6        1.20       12.51     17.35 o 
  15   1   6        2.76        0.00     18.18 o 
 -19   2   6        0.15       17.70     14.83 o 
 -18   2   6       11.06       16.77     12.16 o 
 -17   2   6        8.61        8.21     10.08 o 
 -16   2   6        3.07       14.78     10.17 o 
 -15   2   6       25.52       22.78      7.19 o 
 -14   2   6        6.70        9.59      8.45 o 
 -13   2   6      193.20      181.61     13.88 o 
 -12   2   6      320.53      351.11     20.04 o 
 -11   2   6      214.54      259.52     17.68 o 
 -10   2   6        0.27        5.12      6.88 o 
  -9   2   6      625.15      768.55     18.58 o 
  -8   2   6     2219.70     2391.77     29.44 o 
  -7   2   6      306.22      285.17     17.57 o 
  -6   2   6      351.55      255.31     17.25 o 
  -5   2   6      900.30      816.90     33.93 o 
  -4   2   6        7.56        2.29      9.25 o 
  -3   2   6     1542.82     1582.63     17.42 o 
  -2   2   6     1731.32     1790.50     18.80 o 
  -1   2   6     5788.87     6150.48     34.98 o 
   0   2   6     1322.10     1639.52     20.30 o 
   1   2   6     6796.47     7732.44     39.86 o 
   2   2   6       58.07       47.34      8.25 o 
   3   2   6     3291.16     3331.78     38.33 o 
   4   2   6       56.16       31.74      9.32 o 
   5   2   6      123.84      102.68      9.41 o 
   6   2   6      178.68      191.45     14.22 o 
   7   2   6       52.21       67.66      9.05 o 
   8   2   6        5.67       15.78     11.09 o 
   9   2   6       77.42       89.20     15.23 o 
  10   2   6       43.26       34.30     12.42 o 
  11   2   6       12.86       11.62      5.85 o 
  12   2   6        2.48       15.12      9.80 o 
  13   2   6       15.39       15.65     19.98 o 
  14   2   6       14.89        3.90     16.45 o 
  15   2   6       10.03        6.66     14.84 o 
 -19   3   6       16.93       12.04     15.28 o 
 -18   3   6       18.51       19.10     17.73 o 
 -17   3   6       19.44       16.39     13.13 o 
 -16   3   6        1.25        8.31      6.76 o 
 -15   3   6        0.57        8.61      8.50 o 
 -14   3   6        6.00        8.48      9.12 o 
 -13   3   6       15.05       10.84      9.84 o 
 -12   3   6       35.77       33.63      9.99 o 
 -11   3   6      236.00      268.04     14.51 o 
 -10   3   6       15.02       19.13     12.03 o 
  -9   3   6      166.91      194.61     11.12 o 
  -8   3   6      193.51      161.67      8.22 o 
  -7   3   6       56.80       75.98      5.84 o 
  -6   3   6      184.93      109.34     13.81 o 
  -5   3   6      473.71      418.55     13.52 o 
  -4   3   6      126.18      106.46      7.74 o 
  -3   3   6     1374.40     1474.03     29.44 o 
  -2   3   6     1082.92     1203.80     18.24 o 
  -1   3   6       53.17       65.80      9.92 o 
   0   3   6      361.71      400.22      9.87 o 
   1   3   6        4.18        2.10      5.31 o 
   2   3   6      291.46      248.12     10.42 o 
   3   3   6     1135.51     1108.04     18.72 o 
   4   3   6      560.32      619.84     16.03 o 
   5   3   6       85.25       85.05      9.71 o 
   6   3   6      144.86      156.65     14.97 o 
   7   3   6      148.43      149.85     16.24 o 
   8   3   6        4.66       14.48      9.37 o 
   9   3   6       55.72       38.00     13.54 o 
  10   3   6       14.22       19.85      8.38 o 
  11   3   6        2.03        0.00     11.82 o 
  12   3   6       22.08       30.42     11.38 o 
  13   3   6       36.28       24.57     11.18 o 
  14   3   6       15.49       16.62     12.61 o 
 -18   4   6        1.84       19.12     16.92 o 
 -17   4   6       78.35       69.10     19.45 o 
 -16   4   6      243.98      233.95     25.36 o 
 -15   4   6       19.04       13.29     12.95 o 
 -14   4   6       75.15       63.08     10.32 o 
 -13   4   6      313.91      328.70     20.94 o 
 -12   4   6      659.93      583.01     22.70 o 
 -11   4   6        6.59       23.10      9.29 o 
 -10   4   6       26.46       28.85      7.69 o 
  -9   4   6       60.10       37.64      8.95 o 
  -8   4   6       42.32       71.16     14.66 o 
  -7   4   6       89.42       78.70      7.43 o 
  -6   4   6      120.10       88.58      8.14 o 
  -5   4   6       10.39       19.85      9.91 o 
  -4   4   6       80.48       75.67     10.44 o 
  -3   4   6     3511.14     3909.78     38.19 o 
  -2   4   6      868.78      780.01     14.33 o 
  -1   4   6     1012.77      927.17     22.20 o 
   0   4   6       56.99       91.18     12.00 o 
   1   4   6      192.58      198.59     17.34 o 
   2   4   6      630.57      717.23     21.93 o 
   3   4   6      233.54      269.23     23.51 o 
   4   4   6      791.32      851.13     15.52 o 
   5   4   6      265.25      242.09     15.46 o 
   6   4   6       16.00        7.84     10.55 o 
   7   4   6       64.98       86.90     12.64 o 
   8   4   6       22.54       25.63     15.92 o 
   9   4   6        6.21        8.26      8.97 o 
  10   4   6      137.78      127.90     16.91 o 
  11   4   6        3.91       16.26     13.33 o 
  12   4   6        0.70        7.75     12.89 o 
  13   4   6       87.96       67.44     33.88 o 
  14   4   6        0.07       24.88     13.51 o 
 -17   5   6       10.86       29.15     22.91 o 
 -16   5   6        0.57        6.76     20.16 o 
 -15   5   6       48.87       77.18     20.18 o 
 -14   5   6        1.51       22.08     18.23 o 
 -13   5   6        9.67       11.94      9.93 o 
 -12   5   6        0.47        6.66      8.85 o 
 -11   5   6     1043.69     1111.61     30.52 o 
 -10   5   6        5.22       18.68      9.73 o 
  -9   5   6      102.55      101.33     13.48 o 
  -8   5   6        9.35       21.19     10.60 o 
  -7   5   6       79.04       74.42     10.09 o 
  -6   5   6      310.01      290.96     13.42 o 
  -5   5   6        3.37       34.47     12.68 o 
  -4   5   6       61.78       20.90      9.38 o 
  -3   5   6        0.02        0.00     10.98 o 
  -2   5   6      381.72      363.52     12.03 o 
  -1   5   6     1391.85     1394.59     30.83 o 
   0   5   6      984.15     1072.24     25.55 o 
   1   5   6       42.69       40.26     13.27 o 
   2   5   6      448.22      506.24     21.21 o 
   3   5   6        6.79       13.94     11.99 o 
   4   5   6      238.74      248.28     20.69 o 
   5   5   6       36.74       42.73     11.27 o 
   6   5   6       71.57       49.26     25.45 o 
   7   5   6       63.72       89.39     23.79 o 
   8   5   6       27.83       19.41     16.76 o 
   9   5   6       46.68       47.90     19.59 o 
  10   5   6       62.17       35.81     19.44 o 
  11   5   6        4.83       14.90     10.68 o 
  12   5   6       21.03       43.48     15.35 o 
  13   5   6        0.70        2.24     11.47 o 
 -17   6   6       16.24       29.48     11.28 o 
 -16   6   6        0.44       28.79     15.88 o 
 -15   6   6        2.67       14.84     13.23 o 
 -14   6   6        0.06        9.41     23.17 o 
 -13   6   6       31.54       17.08     16.42 o 
 -12   6   6      165.97      186.19     25.49 o 
 -11   6   6        2.06       10.78      9.51 o 
 -10   6   6      821.61      834.52     29.71 o 
  -9   6   6      119.39      152.97     13.26 o 
  -8   6   6       55.38       51.57     13.76 o 
  -7   6   6        1.78        4.17      9.80 o 
  -6   6   6       39.07        9.91      9.25 o 
  -5   6   6      403.42      532.44     19.87 o 
  -4   6   6      278.25      243.33     19.89 o 
  -3   6   6       17.91       19.04      9.32 o 
  -2   6   6        0.48       21.98     14.78 o 
  -1   6   6        5.60       17.76     13.32 o 
   0   6   6        0.00       34.26     17.02 o 
   1   6   6       75.06      118.90     19.34 o 
   2   6   6      611.63      694.41     34.31 o 
   3   6   6      419.88      458.35     21.91 o 
   4   6   6      581.90      572.39     30.92 o 
   5   6   6        7.51       22.04     13.48 o 
   6   6   6      136.36      176.83     26.87 o 
   7   6   6       74.75       57.80     19.07 o 
   8   6   6       42.29       57.70     19.77 o 
   9   6   6       76.67       57.49     22.15 o 
  10   6   6        1.38       12.21     14.75 o 
  11   6   6      109.86       92.22     24.35 o 
  12   6   6        2.16        0.00     20.05 o 
 -15   7   6       20.40       26.48     16.06 o 
 -14   7   6       49.38       29.43     20.20 o 
 -13   7   6       59.41       48.94     19.48 o 
 -12   7   6       74.89       56.91     16.81 o 
 -11   7   6       19.46       23.49     10.15 o 
 -10   7   6       15.01       19.32     12.87 o 
  -9   7   6      211.89      208.74     22.67 o 
  -8   7   6      128.23      102.25     12.81 o 
  -7   7   6      246.95      176.93     14.26 o 
  -6   7   6        0.35       21.72     11.00 o 
  -5   7   6       45.44       52.94     13.98 o 
  -4   7   6      184.65      238.78     14.30 o 
  -3   7   6       34.11       52.13     16.60 o 
  -2   7   6        7.80       44.53     14.22 o 
  -1   7   6       97.89       62.20     16.96 o 
   0   7   6        4.84       52.01     16.98 o 
   1   7   6      936.90     1082.64     35.52 o 
   2   7   6       22.42       55.41     15.74 o 
   3   7   6      253.29      295.58     22.47 o 
   4   7   6      354.92      391.84     21.94 o 
   5   7   6        4.13       24.87     18.12 o 
   6   7   6       10.24        0.00     19.22 o 
   7   7   6        0.25       22.53     17.33 o 
   8   7   6       59.73       31.91     18.17 o 
   9   7   6       16.82       28.28     20.46 o 
  10   7   6       11.44       30.52     17.88 o 
  11   7   6        0.57       11.21     20.41 o 
 -14   8   6        9.65       14.66     15.82 o 
 -13   8   6       31.96       50.04     16.56 o 
 -12   8   6        3.64        0.00     16.55 o 
 -11   8   6        0.37       11.29     11.91 o 
 -10   8   6      180.02      154.69     17.33 o 
  -9   8   6      176.95      167.20     16.49 o 
  -8   8   6       19.18       26.75     14.26 o 
  -7   8   6      127.26      124.59     16.67 o 
  -6   8   6        9.47       32.29     12.78 o 
  -5   8   6        0.01        8.60      9.43 o 
  -4   8   6       67.24       51.10     14.89 o 
  -3   8   6      121.20      120.94     17.39 o 
  -2   8   6       54.91       67.91     14.03 o 
  -1   8   6      250.35      289.79     21.70 o 
   0   8   6      878.33     1023.21     32.20 o 
   1   8   6      141.35      205.15     31.71 o 
   2   8   6      286.20      278.92     21.05 o 
   3   8   6        5.13       13.80     12.68 o 
   4   8   6       14.28       27.39     14.16 o 
   5   8   6        8.85       22.30     25.68 o 
   6   8   6        0.78       19.99     19.78 o 
   7   8   6        3.07        0.00     22.23 o 
   8   8   6        4.76       43.23     17.93 o 
   9   8   6       29.88       56.65     22.11 o 
 -12   9   6        0.76       14.39     24.34 o 
 -11   9   6       26.20       22.35     12.30 o 
 -10   9   6        0.02        0.00     11.92 o 
  -9   9   6       25.75       28.30     12.56 o 
  -8   9   6      142.63      149.30     22.13 o 
  -7   9   6       33.30       24.17     17.11 o 
  -6   9   6       44.59       41.82     14.46 o 
  -5   9   6      152.46      196.11     22.04 o 
  -4   9   6       36.33       60.24     14.64 o 
  -3   9   6        2.10       11.62     13.76 o 
  -2   9   6       17.42       18.20     12.31 o 
  -1   9   6      173.06      120.65     17.43 o 
   0   9   6        5.69       30.16     12.40 o 
   1   9   6       78.78       63.29     14.01 o 
   2   9   6       43.81       48.89     15.64 o 
   3   9   6       81.02      103.91     15.48 o 
   4   9   6        5.31        1.31     19.57 o 
   5   9   6      164.35      167.09     28.60 o 
   6   9   6       17.12       43.06     20.95 o 
   7   9   6        7.80       16.58     20.45 o 
  -9  10   6       78.73       58.56     22.24 o 
  -8  10   6       43.71       36.79     12.70 o 
  -7  10   6       10.35       15.18     15.56 o 
  -6  10   6        4.64       40.51     14.79 o 
  -5  10   6       12.43       33.66     14.93 o 
  -4  10   6       71.42       72.76     15.90 o 
  -3  10   6       44.99       53.72     13.87 o 
  -2  10   6        5.85       17.85     13.24 o 
  -1  10   6       12.21       15.06     14.63 o 
   0  10   6        3.41       30.71     13.46 o 
   1  10   6        1.26       13.05     12.69 o 
   2  10   6      154.81      166.28     19.46 o 
   3  10   6        0.93       26.13     16.88 o 
   4  10   6       15.02       15.60     14.23 o 
 -19   1   7        5.84       16.59     11.35 o 
 -18   1   7        2.07       15.59      7.47 o 
 -17   1   7       33.06       28.19     10.70 o 
 -16   1   7       54.47       54.31      7.40 o 
 -15   1   7      133.52      128.41     16.09 o 
 -14   1   7        6.59        7.55      9.65 o 
 -13   1   7        0.04        2.53     11.46 o 
 -12   1   7       32.46       26.86      8.83 o 
 -11   1   7       85.55       80.25     11.51 o 
 -10   1   7      338.35      329.58     14.72 o 
  -9   1   7      551.20      537.22     16.02 o 
  -8   1   7      212.70      231.71     16.21 o 
  -7   1   7     1720.71     1938.21     29.74 o 
  -6   1   7       67.72       81.22     10.73 o 
  -5   1   7        0.48        0.00      9.35 o 
  -4   1   7      184.45      190.94     12.33 o 
  -3   1   7      250.52      233.76      8.99 o 
  -2   1   7      735.21      713.33     17.03 o 
  -1   1   7      579.37      698.19     17.78 o 
   0   1   7        0.94        0.00      8.99 o 
   1   1   7     1390.41     1541.12     27.99 o 
   2   1   7      203.00      236.26     12.71 o 
   3   1   7      104.50       90.51     11.43 o 
   4   1   7      239.07      211.35     13.94 o 
   5   1   7        4.60       12.84      8.73 o 
   6   1   7       53.48       56.29     10.07 o 
   7   1   7       28.16       15.91      8.17 o 
   8   1   7      209.58      192.13     13.30 o 
   9   1   7        0.22        7.15     13.84 o 
  10   1   7        9.02        9.56     12.63 o 
  11   1   7       58.20       67.16     13.69 o 
  12   1   7        0.66       12.28     15.39 o 
  13   1   7       19.87       33.83     16.28 o 
  14   1   7        0.84        0.00     19.31 o 
 -19   2   7      212.29      231.68     26.78 o 
 -18   2   7       55.99       93.30     19.37 o 
 -17   2   7      274.82      260.60     29.37 o 
 -16   2   7      179.43      175.84     18.58 o 
 -15   2   7       15.59       10.82      8.94 o 
 -14   2   7       96.34       91.13     12.99 o 
 -13   2   7      170.21      150.62     16.03 o 
 -12   2   7      303.06      253.45     20.34 o 
 -11   2   7       85.63       84.10     10.99 o 
 -10   2   7      479.88      455.13     19.24 o 
  -9   2   7        9.70        4.12      4.93 o 
  -8   2   7      382.06      330.42     19.53 o 
  -7   2   7      188.73      181.49     18.60 o 
  -6   2   7       62.71       81.06     12.92 o 
  -5   2   7        9.80       16.35     12.64 o 
  -4   2   7        1.16       16.52     10.30 o 
  -3   2   7      553.20      588.74     14.68 o 
  -2   2   7     1497.73     1630.06     20.96 o 
  -1   2   7      240.51      305.16     15.18 o 
   0   2   7     1182.84      960.38     17.09 o 
   1   2   7     4125.60     4274.40     47.73 o 
   2   2   7      164.80      190.20     13.77 o 
   3   2   7       99.04      109.44      9.90 o 
   4   2   7      197.33      159.84     12.79 o 
   5   2   7      538.10      501.40     18.39 o 
   6   2   7       11.43       16.64      7.55 o 
   7   2   7       77.45       84.96     10.92 o 
   8   2   7       73.23       71.13     17.52 o 
   9   2   7        6.88       13.05      8.48 o 
  10   2   7      242.02      240.95     22.83 o 
  11   2   7       15.01       16.30     12.26 o 
  12   2   7        0.00        8.01     11.44 o 
  13   2   7      102.80       97.44     22.86 o 
  14   2   7       18.02        9.69     20.36 o 
 -19   3   7        0.20        0.00     15.37 o 
 -18   3   7        0.97        0.00     16.82 o 
 -17   3   7        4.04       19.74     13.10 o 
 -16   3   7        0.03        0.00     19.89 o 
 -15   3   7        7.72       13.37     13.21 o 
 -14   3   7       29.67       26.97      8.07 o 
 -13   3   7      465.73      452.07     22.30 o 
 -12   3   7        5.54        3.28      7.54 o 
 -11   3   7      914.68      996.20     21.96 o 
 -10   3   7      359.85      299.23     15.13 o 
  -9   3   7       13.51        0.00     12.70 o 
  -8   3   7        0.66        9.54     12.44 o 
  -7   3   7      463.47      479.69     20.72 o 
  -6   3   7       17.48       13.10     13.46 o 
  -5   3   7       21.47        6.45      7.54 o 
  -4   3   7     1910.56     1917.28     24.41 o 
  -3   3   7       79.72      103.45     10.73 o 
  -2   3   7     1439.89     1605.28     23.76 o 
  -1   3   7      485.40      604.84     13.98 o 
   0   3   7     1805.55     2112.19     22.80 o 
   1   3   7        0.18        0.21      8.50 o 
   2   3   7      739.83      734.97     21.65 o 
   3   3   7       73.27      112.22     10.23 o 
   4   3   7      259.82      316.71     14.62 o 
   5   3   7      978.61     1117.79     21.72 o 
   6   3   7       10.75        0.00      6.89 o 
   7   3   7        6.50        3.79     10.59 o 
   8   3   7       36.33       62.60     12.56 o 
   9   3   7        0.02        0.23     11.93 o 
  10   3   7      122.41      123.31     16.79 o 
  11   3   7        0.77        0.00     12.86 o 
  12   3   7       28.51       29.89     12.26 o 
  13   3   7       17.04       16.03     12.11 o 
  14   3   7       22.66       15.40     17.70 o 
 -18   4   7        4.36        8.33     15.77 o 
 -17   4   7       17.50       30.04     13.61 o 
 -16   4   7       16.62       14.06     16.49 o 
 -15   4   7       24.41       33.89     15.76 o 
 -14   4   7        0.37        0.00     10.85 o 
 -13   4   7        0.08       31.48     10.57 o 
 -12   4   7      442.76      554.10     32.22 o 
 -11   4   7      328.58      325.46     22.20 o 
 -10   4   7       26.34       56.28     13.57 o 
  -9   4   7      109.96       84.71     17.25 o 
  -8   4   7       10.65        8.70     13.92 o 
  -7   4   7       10.44       12.67     13.95 o 
  -6   4   7      227.77      204.09      8.41 o 
  -5   4   7       73.81      117.30      8.58 o 
  -4   4   7       32.54       20.97     10.33 o 
  -3   4   7       65.36       93.79     11.09 o 
  -2   4   7       28.98       42.67      6.39 o 
  -1   4   7      347.32      361.57     17.10 o 
   0   4   7      104.32       60.88     13.58 o 
   1   4   7        2.12        5.65     12.28 o 
   2   4   7       35.47       74.11     15.50 o 
   3   4   7       16.56        9.99     12.35 o 
   4   4   7      164.24      212.29     15.95 o 
   5   4   7      601.17      573.64     15.45 o 
   6   4   7        0.04       23.33     13.53 o 
   7   4   7        1.05       16.31      9.30 o 
   8   4   7        2.97        5.05      8.74 o 
   9   4   7        9.43        0.00      8.20 o 
  10   4   7       43.79       42.52     11.43 o 
  11   4   7       30.60       34.77     16.85 o 
  12   4   7        8.86       20.49     13.04 o 
  13   4   7       36.96       47.86     18.38 o 
 -18   5   7        1.82        6.55     11.24 o 
 -17   5   7        9.20        0.00     18.26 o 
 -16   5   7       40.00       31.91     16.50 o 
 -15   5   7        4.52       14.40     17.56 o 
 -14   5   7       12.57       25.90     12.14 o 
 -13   5   7       69.24       56.34     13.75 o 
 -12   5   7       19.51        4.70     13.28 o 
 -11   5   7      787.34      754.19     29.77 o 
 -10   5   7      208.93      201.92     26.64 o 
  -9   5   7      102.36      113.24     17.72 o 
  -8   5   7     1781.62     1900.95     52.53 o 
  -7   5   7      114.87      109.38      9.92 o 
  -6   5   7      561.05      655.28     17.83 o 
  -5   5   7      162.66      203.55     12.73 o 
  -4   5   7       19.59       31.93     10.57 o 
  -3   5   7      579.10      504.39     14.15 o 
  -2   5   7      554.06      617.30     20.72 o 
  -1   5   7      500.84      640.48     25.33 o 
   0   5   7      581.41      657.37     24.87 o 
   1   5   7       92.83       65.94     35.94 o 
   2   5   7       45.95       56.97     14.40 o 
   3   5   7        6.78        0.00     12.01 o 
   4   5   7        0.94        0.00     12.29 o 
   5   5   7       10.14       27.01     11.04 o 
   6   5   7       18.08        5.46     13.48 o 
   7   5   7        1.90        6.78     20.27 o 
   8   5   7       34.81       75.69     28.46 o 
   9   5   7      120.40      181.99     31.20 o 
  10   5   7        0.84       21.98     15.32 o 
  11   5   7        9.86       14.93     25.10 o 
  12   5   7        3.88        1.01     18.76 o 
 -17   6   7        4.64        2.54     11.00 o 
 -16   6   7       16.53       19.22     13.54 o 
 -15   6   7        0.01       24.07     16.87 o 
 -14   6   7        0.21        0.00     25.82 o 
 -13   6   7        4.98        9.58     11.83 o 
 -12   6   7      245.56      236.82     21.39 o 
 -11   6   7      220.95      230.75     20.94 o 
 -10   6   7      130.45      126.30     16.34 o 
  -9   6   7        5.13        0.00     13.76 o 
  -8   6   7       16.51       25.10     15.54 o 
  -7   6   7        5.27       20.86      8.36 o 
  -6   6   7       54.41       51.09      9.24 o 
  -5   6   7       46.72       48.63     13.60 o 
  -4   6   7       30.94       17.05      7.66 o 
  -3   6   7       13.53       10.84     12.12 o 
  -2   6   7       63.76       46.82     16.20 o 
  -1   6   7       63.05       57.28     14.93 o 
   0   6   7       66.50      100.82     16.45 o 
   1   6   7      171.54      198.63     18.72 o 
   2   6   7      108.30       62.73     16.08 o 
   3   6   7       23.16       53.61     16.45 o 
   4   6   7      124.09      110.76     16.24 o 
   5   6   7      136.82      101.31     21.17 o 
   6   6   7       16.14       10.48     20.19 o 
   7   6   7        1.97       21.17     18.65 o 
   8   6   7        2.94        0.00     17.19 o 
   9   6   7        6.79        8.47     30.87 o 
  10   6   7        1.50       38.86     19.41 o 
  11   6   7        9.93        0.00     13.52 o 
 -15   7   7        0.01       12.75     15.48 o 
 -14   7   7       46.06       39.93     18.44 o 
 -13   7   7        0.04        8.54     17.75 o 
 -12   7   7        8.07        6.54     12.64 o 
 -11   7   7      248.94      229.06     19.18 o 
 -10   7   7       42.00       50.03     14.42 o 
  -9   7   7        2.01        0.00     12.88 o 
  -8   7   7      303.73      323.60     34.27 o 
  -7   7   7       42.80       23.69      9.44 o 
  -6   7   7        3.33        7.47      8.83 o 
  -5   7   7        7.61       15.46      9.42 o 
  -4   7   7      164.88      158.38     20.26 o 
  -3   7   7        2.97       44.23     18.60 o 
  -2   7   7      293.64      304.06     20.04 o 
  -1   7   7      105.65      123.14     30.97 o 
   0   7   7      696.17      697.82     26.22 o 
   1   7   7      401.67      443.00     22.30 o 
   2   7   7        0.28        2.26     16.93 o 
   3   7   7       12.54       12.48     14.95 o 
   4   7   7      354.15      362.32     20.20 o 
   5   7   7        8.01       18.65     19.40 o 
   6   7   7        0.10       38.29     22.54 o 
   7   7   7        0.70        1.18     13.52 o 
   8   7   7        0.53        3.92     20.09 o 
   9   7   7        1.88        4.44     15.73 o 
  10   7   7        9.98       26.17     17.03 o 
 -14   8   7       18.28       32.63     18.18 o 
 -13   8   7        2.33        0.00     16.80 o 
 -12   8   7        0.80       24.97     13.45 o 
 -11   8   7        1.47        9.76     12.32 o 
 -10   8   7        0.37        0.00     12.87 o 
  -9   8   7       36.60       28.64     13.91 o 
  -8   8   7        8.26       32.45     13.29 o 
  -7   8   7       36.66       51.13     13.83 o 
  -6   8   7        1.51        0.00     12.87 o 
  -5   8   7        4.72       15.01     13.41 o 
  -4   8   7        6.46        8.13     15.83 o 
  -3   8   7      105.56       90.74     17.52 o 
  -2   8   7        0.09        0.00     13.36 o 
  -1   8   7       83.75       94.35     20.47 o 
   0   8   7      104.08      104.41     16.74 o 
   1   8   7       23.22       10.78     13.72 o 
   2   8   7        2.02       25.96     15.50 o 
   3   8   7       48.78       51.22     16.09 o 
   4   8   7        1.46        0.00     17.51 o 
   5   8   7      101.98      119.26     22.91 o 
   6   8   7        0.98       12.23     15.19 o 
   7   8   7       14.51       19.14     18.12 o 
   8   8   7        0.44       32.89     18.51 o 
   9   8   7        6.17       21.69     21.14 o 
 -12   9   7       13.45        3.44     16.96 o 
 -11   9   7       52.55       24.45     13.94 o 
 -10   9   7        8.24        0.00     14.11 o 
  -9   9   7       18.82       22.79     15.94 o 
  -8   9   7        0.16        0.00     16.13 o 
  -7   9   7      172.61      160.29     22.84 o 
  -6   9   7       31.63       55.63     19.49 o 
  -5   9   7        3.74        0.00     12.60 o 
  -4   9   7       46.90       50.46     20.35 o 
  -3   9   7       18.86       21.38     14.00 o 
  -2   9   7        5.98        0.00     13.91 o 
  -1   9   7        4.76        3.36     13.46 o 
   0   9   7        1.64       14.36     13.37 o 
   1   9   7       16.57       21.50     12.68 o 
   2   9   7       29.35       23.53     13.28 o 
   3   9   7       10.59        9.05     17.56 o 
   4   9   7        0.11        0.00     18.93 o 
   5   9   7        9.03       24.34     21.27 o 
   6   9   7        1.12        0.00     15.45 o 
  -8  10   7        0.09        0.20     13.20 o 
  -7  10   7       21.15       15.04     17.04 o 
  -6  10   7       28.42       15.72     16.84 o 
  -5  10   7       34.40       38.13     15.16 o 
  -4  10   7        0.00        8.08     17.64 o 
  -3  10   7       54.54       56.27     15.43 o 
  -2  10   7       61.71       73.38     15.66 o 
  -1  10   7        0.22       17.45     13.89 o 
   0  10   7       37.35       47.74     14.13 o 
   1  10   7        4.10        0.00     16.88 o 
   2  10   7        0.33       52.16     18.39 o 
   3  10   7       17.94       25.40     19.34 o 
 -20   0   8       69.29       53.51     46.73 o 
 -19   0   8       61.74       33.17     30.05 o 
 -18   0   8       11.78       22.13      9.44 o 
 -17   0   8      358.91      322.74     37.02 o 
 -16   0   8       15.65        8.28      6.82 o 
 -15   0   8      116.17       88.15     18.54 o 
 -14   0   8      158.78      136.10     18.04 o 
 -13   0   8        5.53       10.70     14.06 o 
 -12   0   8       17.97       22.70     15.30 o 
 -11   0   8       64.51       79.76     16.60 o 
 -10   0   8      345.10      392.57     22.58 o 
  -9   0   8      385.10      363.66     20.05 o 
  -8   0   8     3163.05     3618.63     44.04 o 
  -7   0   8       66.74       83.65     17.43 o 
  -6   0   8       20.25       28.83     12.81 o 
  -5   0   8     1388.60     1282.03     26.57 o 
  -4   0   8     2022.82     2452.63     49.76 o 
  -3   0   8     6381.17     7577.56     67.07 o 
  -2   0   8      124.82      137.32     14.07 o 
  -1   0   8     4356.19     4745.56     51.85 o 
   0   0   8     9052.37     9994.12     76.60 o 
   1   0   8     3875.08     3969.95     64.14 o 
   2   0   8      767.62      599.88     23.89 o 
   3   0   8      565.25      539.24     26.59 o 
   4   0   8        2.30        0.00     13.47 o 
   5   0   8       84.62      126.51     22.12 o 
   6   0   8       34.39       46.76     18.45 o 
   7   0   8        0.28       25.31     15.32 o 
   8   0   8       98.83      119.49     19.09 o 
   9   0   8       16.56        8.63     10.55 o 
  10   0   8      175.44      197.12     38.95 o 
  11   0   8       34.49       57.45     21.44 o 
  12   0   8        6.90       24.92     32.44 o 
  13   0   8      121.68       32.07     35.37 o 
  14   0   8        0.93        0.00     21.71 o 
 -19   1   8       45.59       46.00     18.86 o 
 -18   1   8       30.31       37.44     12.37 o 
 -17   1   8      176.74      140.22     14.56 o 
 -16   1   8       48.90       37.63      9.61 o 
 -15   1   8        3.07        8.09      5.65 o 
 -14   1   8       15.31       31.66      9.61 o 
 -13   1   8        0.64       11.97      7.54 o 
 -12   1   8        0.78       12.12      7.43 o 
 -11   1   8       32.50       48.56      8.70 o 
 -10   1   8       20.05       29.35      7.90 o 
  -9   1   8      619.63      636.90     15.81 o 
  -8   1   8     1247.64     1300.58     26.12 o 
  -7   1   8        3.63       10.43      4.77 o 
  -6   1   8      250.88      222.63      8.93 o 
  -5   1   8       73.06       55.69      6.72 o 
  -4   1   8      248.01      226.84     11.17 o 
  -3   1   8     2572.89     3088.35     29.78 o 
  -2   1   8       29.59       36.13      8.51 o 
  -1   1   8      101.55      104.84     11.29 o 
   0   1   8     5923.40     6183.74     43.87 o 
   1   1   8     3032.77     2837.49     34.45 o 
   2   1   8      623.52      601.23     17.12 o 
   3   1   8      236.20      211.19     14.38 o 
   4   1   8       42.92       83.72     11.32 o 
   5   1   8      132.30      145.08     15.87 o 
   6   1   8       60.36       50.74     10.26 o 
   7   1   8       52.45       36.45      9.59 o 
   8   1   8       19.75       24.05     11.63 o 
   9   1   8       81.14       72.60     15.69 o 
  10   1   8      212.20      171.17     20.72 o 
  11   1   8       20.03       27.61     12.97 o 
  12   1   8       12.16        3.34     12.80 o 
  13   1   8        8.24        5.53     14.34 o 
 -19   2   8        0.21        5.88     15.33 o 
 -18   2   8       21.05       13.11     19.55 o 
 -17   2   8        0.07        8.85     12.86 o 
 -16   2   8        2.16        7.68     13.78 o 
 -15   2   8       51.48       44.01     18.25 o 
 -14   2   8       13.59       17.78      7.54 o 
 -13   2   8      159.48      142.20     15.78 o 
 -12   2   8      701.11      689.70     26.68 o 
 -11   2   8      387.09      388.31     22.90 o 
 -10   2   8      497.16      569.26     26.69 o 
  -9   2   8      326.11      365.32     23.83 o 
  -8   2   8        0.53        0.00     12.07 o 
  -7   2   8      880.87      919.30     22.43 o 
  -6   2   8      639.57      559.33     21.49 o 
  -5   2   8      549.67      648.71     21.55 o 
  -4   2   8      301.42      236.56     11.27 o 
  -3   2   8      613.94      629.94     20.56 o 
  -2   2   8      123.14      115.74     11.18 o 
  -1   2   8     1262.35     1272.96     22.15 o 
   0   2   8      232.76      258.61     13.04 o 
   1   2   8       88.59       64.75      9.78 o 
   2   2   8       12.29        7.51      7.93 o 
   3   2   8        0.01        5.77      9.52 o 
   4   2   8        7.95       14.02      9.63 o 
   5   2   8      224.30      256.56     14.03 o 
   6   2   8       17.94       25.23      8.87 o 
   7   2   8       25.85       38.31     10.31 o 
   8   2   8        4.15        2.32     12.44 o 
   9   2   8        2.43        8.79     13.73 o 
  10   2   8        5.64       16.20     10.36 o 
  11   2   8       60.42       75.00     14.51 o 
  12   2   8       16.28       29.21     11.68 o 
  13   2   8        2.00        0.00     17.79 o 
 -19   3   8       63.82       66.24     18.49 o 
 -18   3   8        0.73        0.00     16.50 o 
 -17   3   8       91.66       85.04     19.38 o 
 -16   3   8      108.39       97.73     17.06 o 
 -15   3   8       28.27       45.04     13.04 o 
 -14   3   8        7.93        0.00     13.46 o 
 -13   3   8        3.69       21.11     13.18 o 
 -12   3   8      737.66      721.71     27.54 o 
 -11   3   8     1064.59     1032.23     31.33 o 
 -10   3   8      464.11      465.25     25.86 o 
  -9   3   8       72.34       58.43     14.31 o 
  -8   3   8      215.01      229.92     18.34 o 
  -7   3   8     1328.04     1616.39     34.36 o 
  -6   3   8      300.71      348.61     21.93 o 
  -5   3   8       84.40       75.40     14.11 o 
  -4   3   8      209.94      236.14     13.33 o 
  -3   3   8       78.72       54.16      7.54 o 
  -2   3   8        6.85        5.43      9.56 o 
  -1   3   8       57.62       53.21      8.26 o 
   0   3   8       35.61       48.86      7.51 o 
   1   3   8        7.54        6.23      5.21 o 
   2   3   8       27.26       15.85      7.48 o 
   3   3   8        6.96        1.86     10.44 o 
   4   3   8       26.09       32.34      7.21 o 
   5   3   8        1.12        7.32      8.74 o 
   6   3   8        9.79        5.19      8.59 o 
   7   3   8      122.42      146.03     17.97 o 
   8   3   8        0.07        3.69      9.72 o 
   9   3   8        5.98       15.45     10.50 o 
  10   3   8       85.20       88.08     15.44 o 
  11   3   8        0.00        8.09     17.56 o 
  12   3   8       11.90       36.29     26.66 o 
  13   3   8        4.96        0.00     22.81 o 
 -18   4   8       59.62       63.86     18.95 o 
 -17   4   8        9.53        3.50     12.62 o 
 -16   4   8      170.73      192.65     24.30 o 
 -15   4   8      131.52      193.88     18.94 o 
 -14   4   8        5.76       43.32     13.79 o 
 -13   4   8      221.66      241.81     20.15 o 
 -12   4   8      361.95      388.20     24.71 o 
 -11   4   8      388.18      347.18     22.13 o 
 -10   4   8     2032.60     2269.46     45.87 o 
  -9   4   8       33.47       37.41     11.89 o 
  -8   4   8     1336.54     1548.96     32.73 o 
  -7   4   8       86.25      118.75     23.24 o 
  -6   4   8       52.83       36.63      9.46 o 
  -5   4   8      610.16      622.45     16.59 o 
  -4   4   8      161.61      135.74      9.79 o 
  -3   4   8        5.67        0.00      6.61 o 
  -2   4   8        2.31       12.44      8.76 o 
  -1   4   8        0.78        0.99     13.24 o 
   0   4   8      119.73      156.70     14.92 o 
   1   4   8      616.23      609.41     23.06 o 
   2   4   8        3.59       24.23     12.62 o 
   3   4   8      118.53      191.20     18.82 o 
   4   4   8      421.50      430.99     25.21 o 
   5   4   8      313.70      315.27     19.11 o 
   6   4   8        5.80        1.75     19.49 o 
   7   4   8       84.45       67.59     18.86 o 
   8   4   8       67.50       48.85     14.93 o 
   9   4   8      107.40      125.93     24.02 o 
  10   4   8       54.78       57.33     16.89 o 
  11   4   8        8.16       11.81     11.32 o 
  12   4   8        0.22        0.00     16.74 o 
 -17   5   8       17.18       82.65     42.52 o 
 -16   5   8        0.46       11.80     16.68 o 
 -15   5   8       54.68       52.37     18.83 o 
 -14   5   8        1.29        5.28     13.28 o 
 -13   5   8       61.98       27.43     14.31 o 
 -12   5   8      387.11      464.17     24.70 o 
 -11   5   8      117.04      144.97     17.15 o 
 -10   5   8      205.56      206.01     20.35 o 
  -9   5   8        2.86       11.08     14.86 o 
  -8   5   8      188.93      183.91     19.12 o 
  -7   5   8     1031.42     1025.72     27.34 o 
  -6   5   8      101.23       90.03     13.04 o 
  -5   5   8        3.82        2.91      6.86 o 
  -4   5   8      134.14      181.13     13.06 o 
  -3   5   8        0.76       11.90      5.92 o 
  -2   5   8      279.67      316.73     17.98 o 
  -1   5   8       71.81       70.00     14.99 o 
   0   5   8       62.72       32.22     15.32 o 
   1   5   8      764.16      817.61     26.35 o 
   2   5   8       81.78       91.39     18.24 o 
   3   5   8        1.68       20.87     13.46 o 
   4   5   8       99.31      135.46     16.53 o 
   5   5   8        6.03       16.00     11.19 o 
   6   5   8       69.51       58.08     21.49 o 
   7   5   8      114.92      149.30     23.41 o 
   8   5   8       19.48       16.91     16.69 o 
   9   5   8        7.23       32.47     14.88 o 
  10   5   8       31.71       40.12     17.27 o 
  11   5   8        0.38       32.79     23.67 o 
  12   5   8       13.16       24.56     15.91 o 
 -16   6   8        2.20       12.02     15.92 o 
 -15   6   8       39.56       26.83     15.84 o 
 -14   6   8       38.90       18.66     14.83 o 
 -13   6   8       36.27       41.26     13.09 o 
 -12   6   8       32.78       27.85     12.68 o 
 -11   6   8      134.58      109.90     15.20 o 
 -10   6   8      211.41      205.26     19.69 o 
  -9   6   8        0.07       33.39     16.28 o 
  -8   6   8        8.46       21.85     14.32 o 
  -7   6   8        0.15       15.91     16.13 o 
  -6   6   8       80.77       79.73     13.19 o 
  -5   6   8      174.23      139.48     12.05 o 
  -4   6   8       10.64       22.02     12.95 o 
  -3   6   8       18.35       21.30     12.23 o 
  -2   6   8       28.81       19.79     13.78 o 
  -1   6   8      471.74      496.22     22.74 o 
   0   6   8        2.05       26.93     14.81 o 
   1   6   8       83.92       91.03     23.00 o 
   2   6   8        7.95       28.64     16.49 o 
   3   6   8       18.32       15.94     13.42 o 
   4   6   8       13.32       47.25     13.70 o 
   5   6   8      224.67      196.02     26.37 o 
   6   6   8        6.46        6.22     21.33 o 
   7   6   8       30.84       24.73     17.09 o 
   8   6   8       18.20       37.92     18.99 o 
   9   6   8        1.36        7.93     20.19 o 
  10   6   8        0.90       13.99     19.66 o 
  11   6   8       10.78       23.19     15.10 o 
 -15   7   8        9.42       24.76     21.48 o 
 -14   7   8        4.85       12.43     18.29 o 
 -13   7   8       21.25       29.19     12.12 o 
 -12   7   8        8.78       13.16     13.19 o 
 -11   7   8       62.87       42.16     15.23 o 
 -10   7   8      163.24      150.36     19.39 o 
  -9   7   8        0.15       11.55     13.95 o 
  -8   7   8       18.45       25.44     13.15 o 
  -7   7   8      222.78      318.48     20.36 o 
  -6   7   8       81.63       31.78     11.45 o 
  -5   7   8        3.02       10.57      9.72 o 
  -4   7   8      125.26      107.78     14.71 o 
  -3   7   8      389.02      459.27     23.82 o 
  -2   7   8      160.08      159.76     17.74 o 
  -1   7   8      122.43       62.67     15.02 o 
   0   7   8        0.63        0.00     13.74 o 
   1   7   8       15.99        0.00     14.24 o 
   2   7   8      110.88      126.75     18.90 o 
   3   7   8        2.77        7.07     13.41 o 
   4   7   8      180.06      217.33     27.46 o 
   5   7   8       21.53       27.23     20.98 o 
   6   7   8        1.18        0.00     13.50 o 
   7   7   8        0.38       12.31     14.70 o 
   8   7   8        0.18        0.00     19.46 o 
   9   7   8       10.02       21.67     13.99 o 
 -13   8   8       11.76       10.90     16.97 o 
 -12   8   8      127.84       94.22     16.96 o 
 -11   8   8       28.62       29.95     15.98 o 
 -10   8   8       22.58       31.60     18.06 o 
  -9   8   8       14.57       20.96     13.68 o 
  -8   8   8       45.45        7.86     12.87 o 
  -7   8   8       84.97      119.50     20.12 o 
  -6   8   8       22.66       58.16     19.47 o 
  -5   8   8        0.27        0.00     18.75 o 
  -4   8   8      165.31      142.17     16.69 o 
  -3   8   8       10.34        0.00     12.54 o 
  -2   8   8       23.25       11.46     13.49 o 
  -1   8   8       21.90       20.85     13.85 o 
   0   8   8       47.72       58.98     15.31 o 
   1   8   8      175.84      133.53     19.79 o 
   2   8   8        4.77       15.56     12.88 o 
   3   8   8        6.29       22.29     18.39 o 
   4   8   8        5.27       12.84     18.13 o 
   5   8   8       10.88        3.06     17.31 o 
   6   8   8        1.05        7.28     10.71 o 
   7   8   8        7.12       33.66     16.51 o 
   8   8   8        2.13        1.81     21.15 o 
 -11   9   8       38.37       60.08     27.63 o 
 -10   9   8        8.42        2.59     14.69 o 
  -9   9   8        0.62        0.00     16.48 o 
  -8   9   8       52.90       46.95     19.65 o 
  -7   9   8       16.96       19.26     21.99 o 
  -6   9   8       50.87       83.64     20.49 o 
  -5   9   8       15.93       16.22     20.29 o 
  -4   9   8       47.30       71.10     20.77 o 
  -3   9   8       46.08       42.69     16.00 o 
  -2   9   8        5.34       19.39     19.33 o 
  -1   9   8       16.39       27.98     13.79 o 
   0   9   8        0.21       23.46     14.79 o 
   1   9   8       31.70       47.99     14.64 o 
   2   9   8      301.46      319.95     23.66 o 
   3   9   8        9.89       23.88     17.42 o 
   4   9   8       39.80       33.99     25.35 o 
   5   9   8       15.78       20.79     18.30 o 
  -8  10   8        0.59       15.01     19.83 o 
  -7  10   8       16.04       29.64     15.62 o 
  -6  10   8        0.00        0.00     17.79 o 
  -5  10   8       72.61       91.60     20.75 o 
  -4  10   8       81.22       82.27     20.94 o 
  -3  10   8       42.74       63.43     18.71 o 
  -2  10   8      176.10      184.38     35.63 o 
  -1  10   8        2.07       19.14     13.23 o 
   0  10   8       19.26       15.01     12.24 o 
   1  10   8        4.09       10.16     13.34 o 
   2  10   8       16.61       18.04     12.02 o 
 -19   1   9        2.94       19.82     12.00 o 
 -18   1   9        0.95        9.08     12.01 o 
 -17   1   9       16.49       14.25     13.56 o 
 -16   1   9        1.14        8.59     12.96 o 
 -15   1   9       11.29       19.74      8.20 o 
 -14   1   9       61.93       53.49     12.88 o 
 -13   1   9      512.66      489.94     30.49 o 
 -12   1   9      458.56      456.08     24.57 o 
 -11   1   9      210.67      231.03     12.84 o 
 -10   1   9        6.50       22.73     11.45 o 
  -9   1   9        0.42        6.37      8.19 o 
  -8   1   9      357.21      318.49     11.26 o 
  -7   1   9     1721.20     1652.05     20.85 o 
  -6   1   9      438.49      351.46     11.92 o 
  -5   1   9        2.82        8.63      6.63 o 
  -4   1   9      929.78     1002.42     26.21 o 
  -3   1   9      298.67      216.23     11.77 o 
  -2   1   9      711.53      674.68     17.54 o 
  -1   1   9        0.16        7.71      7.88 o 
   0   1   9      208.08      150.70     12.68 o 
   1   1   9       98.92       85.92     11.40 o 
   2   1   9        6.32        0.00     10.86 o 
   3   1   9      110.96       94.48     12.49 o 
   4   1   9      201.05      227.19     15.71 o 
   5   1   9       48.67       40.32     11.18 o 
   6   1   9       28.12       36.61      9.75 o 
   7   1   9        2.09        2.01      8.64 o 
   8   1   9        9.88       17.01      8.96 o 
   9   1   9        0.43       16.73     11.66 o 
  10   1   9        1.72       19.74      9.66 o 
  11   1   9       56.36       68.77     19.70 o 
  12   1   9        1.45        4.04     15.17 o 
  13   1   9        1.74       11.94     20.37 o 
 -19   2   9      105.18      113.61     18.35 o 
 -18   2   9       18.75       20.07     16.11 o 
 -17   2   9       48.14       48.56     13.04 o 
 -16   2   9      124.76      145.74     17.83 o 
 -15   2   9       16.79        3.69     12.10 o 
 -14   2   9      840.83      879.75     38.64 o 
 -13   2   9       55.80       58.44     15.95 o 
 -12   2   9      113.16      104.79     16.53 o 
 -11   2   9      262.93      290.39     27.98 o 
 -10   2   9       25.47       40.87     11.24 o 
  -9   2   9      157.51      129.80     18.28 o 
  -8   2   9      777.77      701.06     24.93 o 
  -7   2   9      784.04      761.86     21.54 o 
  -6   2   9       31.59       35.73     10.89 o 
  -5   2   9      399.79      391.46     19.75 o 
  -4   2   9      565.74      532.60     16.35 o 
  -3   2   9      529.91      597.24     17.99 o 
  -2   2   9       25.09       20.97      8.54 o 
  -1   2   9        0.17       10.14      7.04 o 
   0   2   9      451.11      567.32     16.39 o 
   1   2   9       95.15      151.02     11.63 o 
   2   2   9      292.49      321.95     16.56 o 
   3   2   9      174.91      157.76     13.36 o 
   4   2   9       35.44       20.19     10.07 o 
   5   2   9       10.92       14.43     10.25 o 
   6   2   9      151.95      164.68     18.16 o 
   7   2   9       57.57       62.83     10.95 o 
   8   2   9        0.74        9.03     11.58 o 
   9   2   9       17.41       15.65     10.85 o 
  10   2   9      111.63      113.99     19.39 o 
  11   2   9       11.59       16.74      9.64 o 
  12   2   9        0.02       13.02     17.71 o 
 -19   3   9        2.41        7.17     16.68 o 
 -18   3   9        2.84       27.90     17.17 o 
 -17   3   9        3.84       37.62     15.73 o 
 -16   3   9       13.54       28.96     14.29 o 
 -15   3   9        3.00        4.00     11.75 o 
 -14   3   9       93.01       93.88     14.83 o 
 -13   3   9      106.50       96.66     16.04 o 
 -12   3   9       67.47       50.71     19.61 o 
 -11   3   9     1000.91      922.53     35.69 o 
 -10   3   9       13.84       35.63     12.29 o 
  -9   3   9      533.55      601.07     24.04 o 
  -8   3   9      521.55      554.51     30.92 o 
  -7   3   9        1.70       13.20     13.83 o 
  -6   3   9      632.79      652.70     21.38 o 
  -5   3   9       17.43       18.22      9.53 o 
  -4   3   9      621.07      550.67     16.65 o 
  -3   3   9      160.78      112.99     13.87 o 
  -2   3   9        2.28        2.50      5.37 o 
  -1   3   9       12.05       12.66      6.85 o 
   0   3   9      341.77      317.46     13.21 o 
   1   3   9      516.62      351.34     14.60 o 
   2   3   9        4.58       27.11      8.61 o 
   3   3   9       80.78      116.55     10.47 o 
   4   3   9      142.07      107.49     12.55 o 
   5   3   9       35.72       32.35      9.75 o 
   6   3   9        4.21       31.76     11.15 o 
   7   3   9       51.53       57.86     13.05 o 
   8   3   9       19.47       19.51     10.22 o 
   9   3   9       16.35        5.31     12.15 o 
  10   3   9        2.06       20.40     12.00 o 
  11   3   9       13.66        0.00     11.48 o 
  12   3   9        1.48       14.20     14.76 o 
 -18   4   9        0.50       28.65     16.88 o 
 -17   4   9       47.00       69.71     19.93 o 
 -16   4   9        0.06       31.87     13.76 o 
 -15   4   9        0.84        0.00     12.57 o 
 -14   4   9       33.11       31.10     17.26 o 
 -13   4   9      104.36      130.98     18.53 o 
 -12   4   9      129.23      181.46     18.48 o 
 -11   4   9      212.27      217.15     20.95 o 
 -10   4   9       78.50       50.94     19.63 o 
  -9   4   9        0.02       15.02     14.00 o 
  -8   4   9      130.86      147.85     19.28 o 
  -7   4   9       60.50       51.73     14.71 o 
  -6   4   9       36.28       34.49     11.78 o 
  -5   4   9      333.36      286.04     24.55 o 
  -4   4   9       44.87        9.79      6.93 o 
  -3   4   9       38.26       41.03      9.66 o 
  -2   4   9      235.42      207.03     15.64 o 
  -1   4   9       50.18       58.56     10.05 o 
   0   4   9      188.95      170.25     17.06 o 
   1   4   9      327.43      284.03     22.54 o 
   2   4   9      185.80      204.47     17.40 o 
   3   4   9      252.38      213.50     19.82 o 
   4   4   9       19.13       35.70     14.99 o 
   5   4   9      352.23      301.75     25.92 o 
   6   4   9      101.18       53.30     18.92 o 
   7   4   9       25.34       18.79     19.49 o 
   8   4   9        7.69        0.00     23.23 o 
   9   4   9        4.60       18.72      8.19 o 
  10   4   9        4.33        0.00     17.54 o 
  11   4   9        5.81       16.77     10.00 o 
 -17   5   9       10.66        0.00     13.47 o 
 -16   5   9        0.70        1.43     16.88 o 
 -15   5   9       30.86       27.01     12.81 o 
 -14   5   9        9.12        2.92     13.79 o 
 -13   5   9       11.81        0.00     13.86 o 
 -12   5   9       17.07        6.36     11.70 o 
 -11   5   9      491.09      572.02     25.40 o 
 -10   5   9      351.26      375.29     21.27 o 
  -9   5   9      582.65      701.24     30.81 o 
  -8   5   9      137.47      184.67     21.32 o 
  -7   5   9       87.44      107.86     15.84 o 
  -6   5   9       12.46       22.82     11.65 o 
  -5   5   9       20.79       16.22     10.91 o 
  -4   5   9      220.03      223.98     11.61 o 
  -3   5   9      373.43      429.85     19.79 o 
  -2   5   9       58.21       48.44     20.55 o 
  -1   5   9      245.89      234.09     19.94 o 
   0   5   9       14.47       12.57     14.63 o 
   1   5   9      116.83       99.80     17.97 o 
   2   5   9      906.87     1101.68     45.93 o 
   3   5   9      273.22      276.74     26.43 o 
   4   5   9        5.36       19.96     13.15 o 
   5   5   9      343.20      320.42     29.11 o 
   6   5   9        0.07        0.00     18.84 o 
   7   5   9       14.90        5.03     22.01 o 
   8   5   9        0.81        0.00     18.79 o 
   9   5   9        1.14       19.27     13.54 o 
  10   5   9        3.50       16.55     16.05 o 
  11   5   9        9.29       26.81     15.44 o 
 -16   6   9       11.40       21.47     17.08 o 
 -15   6   9       83.44       89.59     21.38 o 
 -14   6   9        0.10        0.00     12.49 o 
 -13   6   9       31.69       52.73     13.46 o 
 -12   6   9        1.66       10.59     11.78 o 
 -11   6   9       50.15       38.10     15.46 o 
 -10   6   9      164.69      188.50     19.85 o 
  -9   6   9        6.26       27.55     14.78 o 
  -8   6   9        4.11       32.23     14.17 o 
  -7   6   9       18.34       20.80     12.62 o 
  -6   6   9        2.03       10.19     11.23 o 
  -5   6   9       30.31       85.58     21.12 o 
  -4   6   9       10.16       29.73     10.23 o 
  -3   6   9      326.26      312.84     19.40 o 
  -2   6   9       27.87       36.61     13.59 o 
  -1   6   9       38.95       36.52     18.57 o 
   0   6   9      178.13      116.24     19.37 o 
   1   6   9      126.20      118.05     38.71 o 
   2   6   9       35.20       72.28     15.82 o 
   3   6   9       84.82       21.38     14.20 o 
   4   6   9       61.16       75.02     16.10 o 
   5   6   9       25.48       25.90     20.63 o 
   6   6   9        0.02        0.00     19.00 o 
   7   6   9       26.43       41.18     21.12 o 
   8   6   9       69.76       92.75     21.27 o 
   9   6   9       86.99       54.39     17.76 o 
  10   6   9       17.49        7.65     17.77 o 
 -15   7   9        6.97       26.93     18.27 o 
 -14   7   9        7.62       16.51     11.80 o 
 -13   7   9        1.73       14.80     19.53 o 
 -12   7   9        9.36       28.52     14.54 o 
 -11   7   9        9.61       13.04     14.35 o 
 -10   7   9      141.16      109.17     17.43 o 
  -9   7   9      243.49      252.94     22.38 o 
  -8   7   9       34.06       19.75     13.24 o 
  -7   7   9      523.79      538.46     50.01 o 
  -6   7   9       93.31      105.53     21.17 o 
  -5   7   9       22.56       41.94     19.83 o 
  -4   7   9       69.27      101.59     23.25 o 
  -3   7   9        1.84       10.95     11.37 o 
  -2   7   9       10.06       26.27     12.62 o 
  -1   7   9        0.00       10.27     13.31 o 
   0   7   9      202.03      201.53     21.02 o 
   1   7   9       14.70       14.27     13.61 o 
   2   7   9      265.69      314.43     22.71 o 
   3   7   9        4.23        9.68     19.50 o 
   4   7   9        0.01       16.08     20.06 o 
   5   7   9       16.83       25.62     19.86 o 
   6   7   9       16.62       50.45     18.95 o 
   7   7   9       25.43       32.64     19.21 o 
   8   7   9        4.34        0.00     29.55 o 
 -13   8   9        7.33       20.58     16.15 o 
 -12   8   9        2.79       18.78     11.80 o 
 -11   8   9        8.08       20.17     13.86 o 
 -10   8   9       87.78      107.87     16.18 o 
  -9   8   9       39.65       48.97     19.29 o 
  -8   8   9        3.57       27.69     19.32 o 
  -7   8   9       14.53       21.47     19.64 o 
  -6   8   9       17.12       12.62     18.76 o 
  -5   8   9        1.31       45.81     21.42 o 
  -4   8   9        4.67        0.00     18.36 o 
  -3   8   9       12.13       24.01     14.88 o 
  -2   8   9        0.70        0.53     14.37 o 
  -1   8   9        9.83       26.75     13.89 o 
   0   8   9       60.44       41.49     14.43 o 
   1   8   9        1.76        0.00     14.01 o 
   2   8   9       20.04       60.51     18.17 o 
   3   8   9        3.77        4.72     16.77 o 
   4   8   9       24.53       18.83     20.11 o 
   5   8   9        5.07        9.73     18.88 o 
   6   8   9        7.58       19.90     16.64 o 
 -11   9   9       21.88       34.30     16.08 o 
 -10   9   9        0.67        3.45     18.41 o 
  -9   9   9        0.88       26.04     22.31 o 
  -8   9   9       15.44        0.00     17.94 o 
  -7   9   9       66.53       75.46     21.33 o 
  -6   9   9       62.83       31.40     19.35 o 
  -5   9   9        0.46       12.63     19.63 o 
  -4   9   9      133.55      145.38     25.31 o 
  -3   9   9       63.06       77.76     20.47 o 
  -2   9   9       49.30       53.16     16.63 o 
  -1   9   9       17.33       32.91     16.71 o 
   0   9   9       55.97       66.18     15.16 o 
   1   9   9       27.06       39.92     14.90 o 
   2   9   9        0.53       11.09     13.36 o 
   3   9   9        4.20       13.76     16.40 o 
   4   9   9        4.05       46.25     20.45 o 
  -6  10   9        0.88       21.91     16.26 o 
  -5  10   9       21.45        6.46     18.22 o 
  -4  10   9        0.10       12.01     24.47 o 
  -3  10   9        3.62       21.26     19.59 o 
  -2  10   9        7.48       29.04     19.52 o 
  -1  10   9        6.18       26.02     15.15 o 
   0  10   9        0.79       17.66     20.42 o 
 -19   0  10       74.99       93.04     27.24 o 
 -18   0  10      198.30      196.54     65.79 o 
 -17   0  10      201.94      237.26     32.57 o 
 -16   0  10      132.80      121.19     20.16 o 
 -15   0  10      548.41      562.50     29.84 o 
 -14   0  10      100.70       62.46     16.95 o 
 -13   0  10      553.86      507.94     27.61 o 
 -12   0  10     1882.14     2085.66     47.51 o 
 -11   0  10      404.77      428.80     23.71 o 
 -10   0  10      322.23      357.90     20.01 o 
  -9   0  10      357.05      378.33     21.16 o 
  -8   0  10     1812.95     1836.83     37.77 o 
  -7   0  10     2389.26     2749.83     41.90 o 
  -6   0  10       56.88       41.09     13.79 o 
  -5   0  10      283.88      204.08     35.83 o 
  -4   0  10     1386.05     1452.51     35.16 o 
  -3   0  10        9.83       31.71     12.96 o 
  -2   0  10      335.26      284.25     18.26 o 
  -1   0  10      520.06      450.01     29.53 o 
   0   0  10        1.34       13.81     14.92 o 
   1   0  10      357.84      349.76     27.41 o 
   2   0  10        2.93       10.37     14.97 o 
   3   0  10       74.15       33.06     13.97 o 
   4   0  10       24.02       23.77     23.18 o 
   5   0  10        8.52        5.62     15.09 o 
   6   0  10       41.91       46.63     13.22 o 
   7   0  10       43.93       57.06     18.96 o 
   8   0  10       57.12       24.18     16.33 o 
   9   0  10      210.11      200.41     42.90 o 
  10   0  10       25.93        6.25     37.66 o 
  11   0  10       40.43       24.13     23.73 o 
  12   0  10        7.91        3.03     25.53 o 
 -19   1  10       47.59       55.18     15.52 o 
 -18   1  10        0.03       43.97     15.30 o 
 -17   1  10      196.08      188.76     21.49 o 
 -16   1  10        0.17       12.74     12.08 o 
 -15   1  10      123.62      135.97     16.32 o 
 -14   1  10      359.72      357.43     24.30 o 
 -13   1  10       70.69       74.66     12.90 o 
 -12   1  10      129.25      114.38     16.58 o 
 -11   1  10       60.62       37.85     13.40 o 
 -10   1  10      148.91      148.99     16.85 o 
  -9   1  10      207.12      189.53     16.47 o 
  -8   1  10      107.32      108.00      8.86 o 
  -7   1  10     1148.14     1307.80     20.47 o 
  -6   1  10      109.87       82.44      8.70 o 
  -5   1  10       92.45      115.83     16.34 o 
  -4   1  10      358.19      332.13     14.74 o 
  -3   1  10      824.79      984.87     20.62 o 
  -2   1  10      241.00      222.80     12.24 o 
  -1   1  10        2.33        1.64      7.47 o 
   0   1  10      447.25      494.53     23.04 o 
   1   1  10      164.55      183.23     14.38 o 
   2   1  10       35.92       49.33     11.36 o 
   3   1  10       11.84        7.33     11.56 o 
   4   1  10       34.26       21.95     11.76 o 
   5   1  10        0.00       12.57     12.36 o 
   6   1  10       12.21       13.25     11.10 o 
   7   1  10       39.87       33.81     10.15 o 
   8   1  10       32.19       30.18      8.93 o 
   9   1  10       29.74       39.27     13.09 o 
  10   1  10       76.29       80.75     20.07 o 
  11   1  10       48.32       44.51     14.38 o 
  12   1  10       40.97       48.70     13.02 o 
 -19   2  10       18.36       10.84     22.34 o 
 -18   2  10        3.64        0.00     11.79 o 
 -17   2  10       29.28       28.50     14.57 o 
 -16   2  10      166.38      218.33     19.90 o 
 -15   2  10        6.54        0.00     11.46 o 
 -14   2  10       39.66       22.03     14.58 o 
 -13   2  10      416.36      413.64     29.23 o 
 -12   2  10       11.94       36.93     14.45 o 
 -11   2  10      907.22     1010.00     29.54 o 
 -10   2  10      153.44      106.06     17.23 o 
  -9   2  10       74.56       47.58     12.34 o 
  -8   2  10     4175.06     4599.06     61.49 o 
  -7   2  10       31.49       64.38     17.66 o 
  -6   2  10      165.41      161.29     15.18 o 
  -5   2  10       26.14       13.67      8.60 o 
  -4   2  10       27.74       24.15      7.73 o 
  -3   2  10      900.78      882.37     19.84 o 
  -2   2  10      272.46      292.00     15.15 o 
  -1   2  10      212.73      215.69     14.87 o 
   0   2  10       10.21       12.54      6.46 o 
   1   2  10      575.87      698.24     19.61 o 
   2   2  10      496.23      579.28     23.48 o 
   3   2  10        1.89        5.66     11.07 o 
   4   2  10       51.29       39.06     14.80 o 
   5   2  10        3.04       32.82     10.35 o 
   6   2  10       49.59       45.14     10.86 o 
   7   2  10        0.27        0.93     10.68 o 
   8   2  10        0.06        4.51     12.34 o 
   9   2  10        1.17       26.34     12.63 o 
  10   2  10        4.63       34.51     11.49 o 
  11   2  10        0.17       23.28     18.52 o 
  12   2  10        8.41       34.56     30.70 o 
 -19   3  10       10.54       17.40     15.95 o 
 -18   3  10       43.55       36.18     10.52 o 
 -17   3  10       94.30       68.95     15.44 o 
 -16   3  10       18.49       18.31     12.49 o 
 -15   3  10       71.15       61.36     10.18 o 
 -14   3  10       54.47       34.80     14.13 o 
 -13   3  10        2.37        0.00     14.99 o 
 -12   3  10        6.61        7.18     11.76 o 
 -11   3  10      846.18      917.29     33.60 o 
 -10   3  10       14.33       19.83     13.09 o 
  -9   3  10       69.29       36.32     25.79 o 
  -8   3  10      122.60       80.69     17.31 o 
  -7   3  10      234.21      237.07     20.95 o 
  -6   3  10       94.77       74.64     13.45 o 
  -5   3  10       73.49      108.44     15.26 o 
  -4   3  10      108.38       87.66     11.01 o 
  -3   3  10      929.36      941.37     21.11 o 
  -2   3  10      335.63      364.71     25.64 o 
  -1   3  10       11.63       26.70      8.16 o 
   0   3  10      153.66      105.39     17.69 o 
   1   3  10       80.81      117.10     12.84 o 
   2   3  10     1026.08     1028.36     24.56 o 
   3   3  10        0.25        8.11      9.27 o 
   4   3  10      104.17      111.00     12.10 o 
   5   3  10      219.16      206.31     16.31 o 
   6   3  10       21.21       23.78     12.33 o 
   7   3  10        0.84        3.71     11.83 o 
   8   3  10        7.65       22.42     17.10 o 
   9   3  10        0.29        5.74     13.86 o 
  10   3  10        0.00        0.00     18.58 o 
  11   3  10        0.28       12.86      9.71 o 
 -18   4  10       27.45       37.07     18.50 o 
 -17   4  10       75.30       79.58     19.19 o 
 -16   4  10      100.22      107.38     21.13 o 
 -15   4  10       30.50       22.86     10.71 o 
 -14   4  10       84.09       86.10     17.99 o 
 -13   4  10        5.37        0.00     12.51 o 
 -12   4  10      178.69      161.70     18.06 o 
 -11   4  10       27.04       46.13     16.77 o 
 -10   4  10       55.52       70.75     17.11 o 
  -9   4  10       30.11       27.93     13.90 o 
  -8   4  10      158.05      148.97     21.05 o 
  -7   4  10      209.32      233.02     22.53 o 
  -6   4  10        6.03       22.78     13.44 o 
  -5   4  10      603.24      645.32     29.04 o 
  -4   4  10      270.73      271.53     19.91 o 
  -3   4  10       73.34       80.70     12.29 o 
  -2   4  10      130.55       99.46     15.59 o 
  -1   4  10        1.57        1.00     10.69 o 
   0   4  10      115.73      113.23     16.64 o 
   1   4  10      361.67      442.88     25.34 o 
   2   4  10        0.45        4.44     13.27 o 
   3   4  10        0.43        0.78     14.03 o 
   4   4  10       57.62       58.74     13.94 o 
   5   4  10      233.21      212.61     18.95 o 
   6   4  10       52.85       29.83     13.98 o 
   7   4  10       70.16       69.48     17.49 o 
   8   4  10        4.00       14.10     18.03 o 
   9   4  10       27.30       54.03     15.45 o 
  10   4  10       11.94       43.00     15.54 o 
  11   4  10        5.17       17.06     10.81 o 
 -17   5  10       52.32       59.37     19.08 o 
 -16   5  10        3.54       18.34     21.40 o 
 -15   5  10       36.26       33.58     12.67 o 
 -14   5  10        4.50       12.35     13.99 o 
 -13   5  10        1.27        0.00     14.33 o 
 -12   5  10       85.34      110.45     16.74 o 
 -11   5  10      712.26      600.61     25.65 o 
 -10   5  10      434.39      445.83     23.25 o 
  -9   5  10      833.36      899.37     33.22 o 
  -8   5  10        0.85        4.50     20.38 o 
  -7   5  10      189.70      172.99     22.01 o 
  -6   5  10      103.43       82.38     23.28 o 
  -5   5  10       39.23       53.76     12.72 o 
  -4   5  10       60.14       77.44     11.79 o 
  -3   5  10      142.86      104.16     18.25 o 
  -2   5  10      226.54      204.90     24.34 o 
  -1   5  10       11.75       31.35     13.06 o 
   0   5  10        1.87       19.35      9.38 o 
   1   5  10       99.71       51.09     15.54 o 
   2   5  10     1026.68     1169.71     33.03 o 
   3   5  10       24.77       19.15     14.24 o 
   4   5  10       31.63       47.30     13.48 o 
   5   5  10      405.79      357.19     40.60 o 
   6   5  10       44.38       59.06     18.62 o 
   7   5  10        0.81        0.00     19.40 o 
   8   5  10        0.10       19.28     16.38 o 
   9   5  10        4.96        0.00     18.43 o 
  10   5  10        2.00       32.91     10.83 o 
 -16   6  10       25.81       40.56     15.76 o 
 -15   6  10        4.81        0.00     17.62 o 
 -14   6  10        1.89        0.00     14.50 o 
 -13   6  10       71.42      122.51     19.12 o 
 -12   6  10      255.31      284.45     20.65 o 
 -11   6  10        8.10        5.40     14.73 o 
 -10   6  10        4.05       32.98     16.30 o 
  -9   6  10        8.74       11.11     13.53 o 
  -8   6  10      157.20      133.42     16.14 o 
  -7   6  10        3.64       40.83     12.73 o 
  -6   6  10       16.05       26.57     14.83 o 
  -5   6  10        8.24       37.39     21.38 o 
  -4   6  10        5.76        9.44     17.02 o 
  -3   6  10        8.61       19.42     20.54 o 
  -2   6  10        2.48        0.00     13.91 o 
  -1   6  10      277.93      259.32     20.20 o 
   0   6  10       38.60       63.12     15.81 o 
   1   6  10       30.84       22.18     14.36 o 
   2   6  10       30.14       31.72     15.39 o 
   3   6  10       62.84       44.87     22.94 o 
   4   6  10       80.00       42.01     25.60 o 
   5   6  10        1.83        0.00     20.22 o 
   6   6  10        0.23       24.99     11.63 o 
   7   6  10        2.08       14.65     14.29 o 
   8   6  10        5.02       15.97     18.10 o 
   9   6  10        0.00        0.00     19.66 o 
 -15   7  10       58.06       25.58     16.46 o 
 -14   7  10        5.73        4.88     17.96 o 
 -13   7  10       11.26       19.11     12.06 o 
 -12   7  10        2.45       17.15     13.55 o 
 -11   7  10       15.89        0.93     14.51 o 
 -10   7  10       69.87       92.05     16.36 o 
  -9   7  10       16.19       18.51     13.88 o 
  -8   7  10      371.09      416.03     30.17 o 
  -7   7  10      177.70      149.14     22.11 o 
  -6   7  10      215.34      296.29     26.19 o 
  -5   7  10      120.36      149.16     24.49 o 
  -4   7  10      204.86      278.08     27.33 o 
  -3   7  10       73.63       34.75     13.80 o 
  -2   7  10        0.00       29.44     19.85 o 
  -1   7  10       32.78       16.62     13.55 o 
   0   7  10       15.30       40.00     14.32 o 
   1   7  10      218.95      257.94     24.60 o 
   2   7  10       30.02       19.78     14.65 o 
   3   7  10        0.02        6.35     18.56 o 
   4   7  10       11.86        0.00     18.65 o 
   5   7  10       79.36       79.36     24.75 o 
   6   7  10        2.03        0.00     21.24 o 
   7   7  10       50.79       30.08     16.09 o 
 -13   8  10        5.88       10.67     31.50 o 
 -12   8  10        3.14       29.83     26.34 o 
 -11   8  10       21.46       44.21     18.18 o 
 -10   8  10        0.03        0.00     17.59 o 
  -9   8  10        5.00        0.50     17.56 o 
  -8   8  10        0.06        9.63     19.29 o 
  -7   8  10       31.16        1.46     19.29 o 
  -6   8  10       29.09       24.77     19.92 o 
  -5   8  10        3.68        7.92     19.98 o 
  -4   8  10        0.10        4.70     19.09 o 
  -3   8  10       68.67       87.78     21.23 o 
  -2   8  10        8.25       14.22     18.86 o 
  -1   8  10        0.24        0.77     14.52 o 
   0   8  10        1.49        1.44     13.11 o 
   1   8  10       11.04       29.28     15.06 o 
   2   8  10        3.68       16.27     14.88 o 
   3   8  10        7.50       11.81     18.28 o 
   4   8  10        3.28       12.04     19.68 o 
   5   8  10       25.13       38.78     17.80 o 
 -10   9  10       12.38       18.47     19.88 o 
  -9   9  10        0.00        0.91     17.46 o 
  -8   9  10       27.11       30.61     27.67 o 
  -7   9  10       21.27       32.58     23.19 o 
  -6   9  10        0.67       15.43     20.02 o 
  -5   9  10       72.68       70.97     22.92 o 
  -4   9  10      140.57      154.97     23.44 o 
  -3   9  10        0.15        8.43     20.63 o 
  -2   9  10       54.78       44.49     26.47 o 
  -1   9  10       21.31       52.23     19.62 o 
   0   9  10        5.99       24.44     14.13 o 
   1   9  10       51.56       72.07     18.78 o 
   2   9  10        0.10        8.41     19.52 o 
 -19   1  11        5.13       34.85     13.51 o 
 -18   1  11       11.70       39.21     14.43 o 
 -17   1  11       30.38       32.66     13.16 o 
 -16   1  11       31.91       24.20     10.91 o 
 -15   1  11       52.18       23.80     14.05 o 
 -14   1  11       41.13       43.64     12.69 o 
 -13   1  11       84.52       58.32     13.35 o 
 -12   1  11       14.06       36.78     10.65 o 
 -11   1  11      358.39      374.81     22.36 o 
 -10   1  11        3.97       11.25     10.48 o 
  -9   1  11       45.94       66.45     14.03 o 
  -8   1  11      790.91      830.45     23.54 o 
  -7   1  11      144.18      167.95     10.83 o 
  -6   1  11       39.99       49.25      8.01 o 
  -5   1  11        0.88        6.78      8.74 o 
  -4   1  11        4.46       18.98     13.41 o 
  -3   1  11       60.42       94.49     11.24 o 
  -2   1  11       99.38      131.69     13.95 o 
  -1   1  11      117.89      110.03     12.26 o 
   0   1  11      442.22      497.36     17.93 o 
   1   1  11      854.50      848.43     22.54 o 
   2   1  11      340.42      396.95     20.39 o 
   3   1  11      447.86      472.28     22.68 o 
   4   1  11      413.10      460.55     21.67 o 
   5   1  11       46.82       54.42     13.14 o 
   6   1  11       40.70       26.72      9.26 o 
   7   1  11       42.95       24.83     13.09 o 
   8   1  11       16.19       14.80     11.16 o 
   9   1  11        0.39        0.00     12.81 o 
  10   1  11        5.75       43.94     12.47 o 
  11   1  11        2.52        5.77     17.86 o 
 -19   2  11       97.49       96.48     25.04 o 
 -18   2  11       79.68       90.49     18.78 o 
 -17   2  11      118.77      173.45     21.32 o 
 -16   2  11      202.58      168.24     32.38 o 
 -15   2  11       37.77       45.12     14.43 o 
 -14   2  11       42.10       37.81     12.76 o 
 -13   2  11       96.41      127.97     16.81 o 
 -12   2  11      123.56      127.37     16.32 o 
 -11   2  11       52.09       50.92     13.85 o 
 -10   2  11      195.11      206.23     21.05 o 
  -9   2  11      422.88      479.03     25.79 o 
  -8   2  11       15.89       20.00     14.55 o 
  -7   2  11        2.02        5.32     17.68 o 
  -6   2  11      182.70      216.15     20.33 o 
  -5   2  11       91.37       77.51     15.85 o 
  -4   2  11      199.78      243.11     13.42 o 
  -3   2  11      288.68      281.31     13.89 o 
  -2   2  11      128.77      167.68     13.51 o 
  -1   2  11       70.82       85.15     11.45 o 
   0   2  11        0.27        0.51     10.51 o 
   1   2  11      231.84      141.08     14.04 o 
   2   2  11      465.34      495.39     20.55 o 
   3   2  11      178.74      150.55     16.10 o 
   4   2  11        7.29       25.01      8.53 o 
   5   2  11      117.80       96.29     12.05 o 
   6   2  11        6.08        8.47      9.62 o 
   7   2  11        5.06       16.68     14.77 o 
   8   2  11        0.49        4.91     12.81 o 
   9   2  11        8.04        7.17     11.73 o 
  10   2  11       22.09       19.67     15.75 o 
  11   2  11        0.37        6.63     19.52 o 
 -18   3  11       41.87       59.41     20.15 o 
 -17   3  11        2.09       15.12     12.94 o 
 -16   3  11       21.95       30.64     10.80 o 
 -15   3  11        7.62        0.51     11.99 o 
 -14   3  11       11.17        3.06     13.19 o 
 -13   3  11      590.44      577.73     29.57 o 
 -12   3  11      532.20      418.96     31.36 o 
 -11   3  11     1018.80     1243.34     38.12 o 
 -10   3  11      142.07      207.84     24.21 o 
  -9   3  11      320.01      309.69     22.92 o 
  -8   3  11      929.52      906.77     32.44 o 
  -7   3  11        0.06        0.00     14.05 o 
  -6   3  11        0.03       29.22     15.15 o 
  -5   3  11        4.72        0.00     11.11 o 
  -4   3  11      133.96      134.24     18.50 o 
  -3   3  11        0.77        4.52      4.15 o 
  -2   3  11       41.79       42.00     16.31 o 
  -1   3  11       86.52       71.74     10.14 o 
   0   3  11       70.53       78.99     13.11 o 
   1   3  11     1042.92     1174.70     25.07 o 
   2   3  11      270.61      312.05     16.48 o 
   3   3  11      283.91      292.26     16.95 o 
   4   3  11        0.93        9.64     12.07 o 
   5   3  11      265.69      247.41     19.88 o 
   6   3  11        0.65       15.73     16.36 o 
   7   3  11       62.27       42.22     20.53 o 
   8   3  11       69.79       43.34     16.76 o 
   9   3  11       20.97       20.04     21.74 o 
  10   3  11        5.91        0.00     15.53 o 
 -18   4  11        6.12        1.56     15.91 o 
 -17   4  11        2.56        0.00     13.50 o 
 -16   4  11        5.56        7.28     13.99 o 
 -15   4  11        0.10       18.26     12.60 o 
 -14   4  11       77.34       35.49     13.42 o 
 -13   4  11      165.74      182.66     32.10 o 
 -12   4  11       73.74       38.86     12.03 o 
 -11   4  11        6.90       22.44     14.27 o 
 -10   4  11        0.15       20.37     13.09 o 
  -9   4  11      150.45      196.88     25.89 o 
  -8   4  11       57.06       66.62     14.61 o 
  -7   4  11        7.16        2.52      9.23 o 
  -6   4  11      118.46      104.80     16.22 o 
  -5   4  11       31.14       18.48      9.86 o 
  -4   4  11       16.79       39.09      8.41 o 
  -3   4  11       43.67       23.86     14.77 o 
  -2   4  11        0.20        0.00     11.76 o 
  -1   4  11       12.76       28.63     12.39 o 
   0   4  11        0.37       39.24     16.15 o 
   1   4  11      151.50      117.68     17.60 o 
   2   4  11       20.37       25.42     11.91 o 
   3   4  11      106.09       65.33     13.95 o 
   4   4  11      137.10      129.45     17.05 o 
   5   4  11      100.80      120.55     20.77 o 
   6   4  11       65.20       63.17     21.53 o 
   7   4  11        3.15       10.09     22.19 o 
   8   4  11       24.93       47.44     23.61 o 
   9   4  11       29.65       11.74     15.86 o 
 -17   5  11        1.48       28.86     14.03 o 
 -16   5  11       58.56       50.84     14.66 o 
 -15   5  11        4.08        6.19     12.76 o 
 -14   5  11       28.14       38.39     16.72 o 
 -13   5  11        5.31       27.62     13.54 o 
 -12   5  11       27.87       22.87     18.56 o 
 -11   5  11      211.95      179.53     19.57 o 
 -10   5  11        0.16        8.32     15.86 o 
  -9   5  11      269.57      275.88     27.03 o 
  -8   5  11      177.23      168.74     20.93 o 
  -7   5  11       44.91       36.09     12.97 o 
  -6   5  11        2.40       32.31      9.92 o 
  -5   5  11       76.42      114.88     20.15 o 
  -4   5  11        7.78        9.73     15.05 o 
  -3   5  11       23.97       17.43      6.57 o 
  -2   5  11        1.11        8.90     15.33 o 
  -1   5  11      118.10       79.77     16.03 o 
   0   5  11      251.75      337.91     23.00 o 
   1   5  11        2.48        5.61     12.63 o 
   2   5  11       49.25       50.56     16.90 o 
   3   5  11       34.52       36.14     12.66 o 
   4   5  11       40.85       17.92     13.12 o 
   5   5  11       11.39        9.85     14.99 o 
   6   5  11       19.97       52.72     18.31 o 
   7   5  11        0.25        6.20     19.28 o 
   8   5  11        4.40       11.79     10.72 o 
   9   5  11       14.91       27.37     26.80 o 
 -16   6  11        2.00        0.00     18.42 o 
 -15   6  11        2.81        0.00     13.44 o 
 -14   6  11        9.15        5.23     17.29 o 
 -13   6  11       28.21       49.35     18.36 o 
 -12   6  11       46.93       63.52     15.17 o 
 -11   6  11       11.79        7.21     22.07 o 
 -10   6  11        9.14       17.14     14.61 o 
  -9   6  11      177.68      172.33     17.20 o 
  -8   6  11       78.19      114.39     17.16 o 
  -7   6  11        2.21       12.66     20.91 o 
  -6   6  11       30.48       11.40     20.23 o 
  -5   6  11      109.72       96.11     21.87 o 
  -4   6  11       38.56       30.22     20.47 o 
  -3   6  11       41.79       16.37      9.87 o 
  -2   6  11        0.00        4.31     16.74 o 
  -1   6  11        0.11        0.00     12.50 o 
   0   6  11       18.46       33.10     15.57 o 
   1   6  11       26.31       48.28     15.05 o 
   2   6  11        4.37       13.86     13.47 o 
   3   6  11        0.39       22.90     15.96 o 
   4   6  11       64.35       62.85     20.95 o 
   5   6  11       14.83       42.12     30.79 o 
   6   6  11       11.29       26.07     10.24 o 
   7   6  11       50.47       37.87     16.92 o 
 -14   7  11        0.85        0.00     13.26 o 
 -13   7  11        0.10        0.00     13.49 o 
 -12   7  11       88.73       75.75     18.96 o 
 -11   7  11        6.66       25.88     16.35 o 
 -10   7  11        8.20        0.00     19.50 o 
  -9   7  11       53.26       72.72     21.08 o 
  -8   7  11        0.21        1.93     19.52 o 
  -7   7  11      469.24      513.68     33.45 o 
  -6   7  11      119.87       88.52     21.53 o 
  -5   7  11        0.38       39.61     26.88 o 
  -4   7  11       21.89       26.98     20.60 o 
  -3   7  11       23.34       28.00     19.98 o 
  -2   7  11      221.77      193.77     18.80 o 
  -1   7  11        6.70       13.36     15.07 o 
   0   7  11        6.83        4.00     13.35 o 
   1   7  11        7.95       16.08     14.00 o 
   2   7  11        0.04        0.00     15.33 o 
   3   7  11        1.47       12.33     17.18 o 
   4   7  11        0.43       16.71     14.93 o 
   5   7  11       29.23       20.53      9.49 o 
   6   7  11        6.37       20.60     18.13 o 
 -12   8  11        7.44        8.37     17.57 o 
 -11   8  11        6.66        6.62     17.54 o 
 -10   8  11        0.66        2.09     18.68 o 
  -9   8  11        2.87        8.59     18.70 o 
  -8   8  11        0.37       16.05     20.59 o 
  -7   8  11        0.55        4.13     20.72 o 
  -6   8  11        1.02       10.42     22.48 o 
  -5   8  11        2.28        5.79     20.00 o 
  -4   8  11        4.13       21.49     20.72 o 
  -3   8  11       31.81       58.85     30.90 o 
  -2   8  11        3.22        7.14     18.87 o 
  -1   8  11        5.47        6.38     18.85 o 
   0   8  11        5.82       21.00     12.96 o 
   1   8  11        2.84       20.15     14.75 o 
   2   8  11        8.17        0.00     20.63 o 
   3   8  11        1.44       12.20     18.77 o 
   4   8  11       33.62       33.87     17.72 o 
  -9   9  11        0.96       28.98     18.75 o 
  -8   9  11        2.27       10.05     19.50 o 
  -7   9  11       46.53       53.85     21.35 o 
  -6   9  11        6.12       33.00     19.81 o 
  -5   9  11        1.99       14.65     20.13 o 
  -4   9  11       15.55       25.54     20.30 o 
  -3   9  11       22.49       38.15     20.54 o 
  -2   9  11        1.24        6.47     20.43 o 
  -1   9  11        5.98       17.55     21.70 o 
   0   9  11       33.26       18.84     17.36 o 
   1   9  11       14.36       27.29     27.85 o 
 -19   0  12        4.65        0.00     21.67 o 
 -18   0  12       68.60       47.39     24.65 o 
 -17   0  12        5.37        0.62     37.39 o 
 -16   0  12        1.17        0.00     22.87 o 
 -15   0  12       34.38       58.20     63.41 o 
 -14   0  12      162.79      153.92     28.38 o 
 -13   0  12      538.40      691.88     67.84 o 
 -12   0  12       22.23       52.84     23.09 o 
 -11   0  12      916.18     1069.76    124.16 o 
 -10   0  12     1004.03      967.41     33.39 o 
  -9   0  12      126.20      153.22     18.86 o 
  -8   0  12      182.25      232.89     23.55 o 
  -7   0  12       36.91       38.51     16.23 o 
  -6   0  12        4.80       23.97     14.93 o 
  -5   0  12      112.72      189.70     23.03 o 
  -4   0  12      291.71      249.70     21.83 o 
  -3   0  12      195.87      180.26     21.71 o 
  -2   0  12      784.86      768.56     64.02 o 
  -1   0  12      288.45      256.81     21.14 o 
   0   0  12      749.49      766.70     33.15 o 
   1   0  12     1867.33     2126.66     58.29 o 
   2   0  12       52.71       64.06     19.60 o 
   3   0  12        3.62       31.91     15.90 o 
   4   0  12      280.53      248.55     24.81 o 
   5   0  12        0.83        0.00     16.44 o 
   6   0  12       13.81        0.00     13.86 o 
   7   0  12       10.37        2.71     16.16 o 
   8   0  12        0.14        4.16     22.59 o 
   9   0  12        0.38       19.76     17.82 o 
  10   0  12        0.18        0.30     23.93 o 
 -19   1  12       19.62       26.80     16.06 o 
 -18   1  12       68.64       50.58     19.73 o 
 -17   1  12      207.37      147.12     23.44 o 
 -16   1  12        6.33       20.63     13.76 o 
 -15   1  12        0.87        6.63     18.39 o 
 -14   1  12       95.20       96.49     14.42 o 
 -13   1  12      285.19      261.75     30.64 o 
 -12   1  12        6.43       10.84     13.00 o 
 -11   1  12     1079.44     1224.41     36.91 o 
 -10   1  12       93.80       96.15     12.94 o 
  -9   1  12       31.55       33.09     14.36 o 
  -8   1  12     1012.09     1013.01     27.63 o 
  -7   1  12      161.10      132.82     13.73 o 
  -6   1  12       25.29       41.98     11.07 o 
  -5   1  12        1.31        2.31      9.19 o 
  -4   1  12        0.07       13.89     13.17 o 
  -3   1  12      276.93      327.07     19.13 o 
  -2   1  12       83.89       87.71     13.84 o 
  -1   1  12       62.79       33.54     12.41 o 
   0   1  12      365.44      398.94     20.38 o 
   1   1  12     1544.11     1693.68     33.35 o 
   2   1  12      284.82      180.31     16.55 o 
   3   1  12      750.84      827.89     26.37 o 
   4   1  12       72.72       89.63     12.54 o 
   5   1  12      295.05      420.51     20.28 o 
   6   1  12       53.16       37.58      9.68 o 
   7   1  12        3.42       11.94      9.84 o 
   8   1  12        7.18       21.56     14.31 o 
   9   1  12       12.52       21.14     19.07 o 
  10   1  12       15.54       16.11     11.98 o 
 -18   2  12       65.87       47.58     16.67 o 
 -17   2  12        5.55       11.51     13.92 o 
 -16   2  12       15.76       14.83     11.68 o 
 -15   2  12       82.48       84.27     17.45 o 
 -14   2  12      168.27      154.79     20.61 o 
 -13   2  12        2.85       23.55     13.68 o 
 -12   2  12      591.46      568.88     29.84 o 
 -11   2  12      358.42      388.53     26.59 o 
 -10   2  12      106.57      144.91     17.74 o 
  -9   2  12      113.99      132.54     19.11 o 
  -8   2  12        0.45       16.88     15.04 o 
  -7   2  12       46.38       56.70     14.63 o 
  -6   2  12       13.91       11.20     13.24 o 
  -5   2  12       36.93       21.24     14.26 o 
  -4   2  12        3.56       16.38      9.02 o 
  -3   2  12        0.71       12.83     10.64 o 
  -2   2  12      227.96      234.18     16.79 o 
  -1   2  12       89.45      114.97     12.43 o 
   0   2  12      433.66      480.12     21.50 o 
   1   2  12       36.83       28.15     15.36 o 
   2   2  12      378.62      353.81     18.69 o 
   3   2  12       89.88       80.88     12.23 o 
   4   2  12        2.12       15.88      8.84 o 
   5   2  12      115.32      153.31     17.88 o 
   6   2  12       33.48       18.80     10.22 o 
   7   2  12        3.70        7.46     11.80 o 
   8   2  12       31.46       23.69     20.76 o 
   9   2  12       40.75       41.71     15.28 o 
  10   2  12        3.70        4.53     19.29 o 
 -18   3  12        2.52       45.56     16.93 o 
 -17   3  12       77.40       61.31     15.35 o 
 -16   3  12       84.87       80.77     16.07 o 
 -15   3  12      155.61      209.24     25.84 o 
 -14   3  12       56.71       67.12     18.25 o 
 -13   3  12       59.37       38.25     15.45 o 
 -12   3  12      561.05      589.69     33.20 o 
 -11   3  12        3.76        0.00     15.97 o 
 -10   3  12       83.07      115.28     19.17 o 
  -9   3  12       27.89       31.72     13.79 o 
  -8   3  12       24.11       12.21     12.29 o 
  -7   3  12      276.72      296.97     22.81 o 
  -6   3  12       10.22       42.96     15.68 o 
  -5   3  12      123.09      132.57     17.46 o 
  -4   3  12        0.72        0.25      6.98 o 
  -3   3  12      253.84      217.33     20.16 o 
  -2   3  12      616.54      653.84     20.42 o 
  -1   3  12      178.69      167.37     13.94 o 
   0   3  12       44.13       58.35     21.85 o 
   1   3  12      159.35      107.71     14.45 o 
   2   3  12      218.12      219.43     19.59 o 
   3   3  12      288.92      315.85     22.97 o 
   4   3  12        0.56        1.33     13.58 o 
   5   3  12       27.26       19.48     10.85 o 
   6   3  12        9.47       16.04     14.91 o 
   7   3  12        9.82       34.14     16.39 o 
   8   3  12       21.53       40.60     15.21 o 
   9   3  12       42.64       69.58     18.51 o 
 -17   4  12        0.42        3.93     23.79 o 
 -16   4  12      369.45      390.36     28.56 o 
 -15   4  12        0.33        7.36     16.47 o 
 -14   4  12        9.50       44.87     14.07 o 
 -13   4  12       57.30       74.69     15.40 o 
 -12   4  12       30.29       42.12     12.51 o 
 -11   4  12      115.51      113.01     19.47 o 
 -10   4  12       49.70       50.68     16.26 o 
  -9   4  12      717.95      724.10     32.37 o 
  -8   4  12      131.21      174.98     21.22 o 
  -7   4  12      110.33      149.93     19.81 o 
  -6   4  12       33.79       40.29     13.99 o 
  -5   4  12       18.50       45.74     14.56 o 
  -4   4  12      176.74      154.27     23.69 o 
  -3   4  12       15.01       28.03     13.20 o 
  -2   4  12        0.68       28.09      9.65 o 
  -1   4  12        3.17       23.04     12.96 o 
   0   4  12      131.45       88.46     21.35 o 
   1   4  12      102.20      116.76     16.69 o 
   2   4  12      244.42      188.14     18.64 o 
   3   4  12      181.56      217.26     21.27 o 
   4   4  12       63.89       81.99     14.93 o 
   5   4  12       20.86       36.34     18.99 o 
   6   4  12        0.76       18.96     13.71 o 
   7   4  12        5.62       11.96     15.12 o 
   8   4  12        0.32        0.00     18.33 o 
 -16   5  12        1.35        0.00     13.47 o 
 -15   5  12        5.84        0.00     14.78 o 
 -14   5  12       18.47       21.70     14.68 o 
 -13   5  12       13.75       35.92     14.85 o 
 -12   5  12       19.70       50.26     16.20 o 
 -11   5  12      151.60      217.20     23.15 o 
 -10   5  12        8.97        0.74     10.09 o 
  -9   5  12       31.18       38.90     13.98 o 
  -8   5  12      169.08      131.57     26.81 o 
  -7   5  12       40.82       39.44     21.74 o 
  -6   5  12        0.64        3.35     14.57 o 
  -5   5  12        0.47       16.43     21.30 o 
  -4   5  12       13.76       35.83     25.58 o 
  -3   5  12        0.99        5.43      6.65 o 
  -2   5  12       45.07       59.10     15.01 o 
  -1   5  12       54.28       41.86     14.81 o 
   0   5  12       15.80       22.12     13.04 o 
   1   5  12       49.00       43.72     13.42 o 
   2   5  12        4.04       26.81     17.68 o 
   3   5  12        4.42       44.73     14.37 o 
   4   5  12        0.26        9.66     15.95 o 
   5   5  12        5.91        7.73     15.82 o 
   6   5  12       40.92       33.34     26.64 o 
   7   5  12        1.85       42.72     18.33 o 
 -15   6  12        0.82        4.46     12.30 o 
 -14   6  12       15.31       22.39     15.04 o 
 -13   6  12       54.60       21.36     12.88 o 
 -12   6  12        6.54        8.53     13.90 o 
 -11   6  12        3.90       17.71     15.02 o 
 -10   6  12       84.37       77.33     18.59 o 
  -9   6  12       46.82       55.62     15.09 o 
  -8   6  12       23.29       11.63     21.15 o 
  -7   6  12       98.19       98.12     24.70 o 
  -6   6  12      108.43      110.11     23.70 o 
  -5   6  12        5.48       29.81     21.19 o 
  -4   6  12       74.16      117.36     23.28 o 
  -3   6  12       58.63       38.60     22.56 o 
  -2   6  12        2.47        2.92      7.27 o 
  -1   6  12       38.29       50.62     16.37 o 
   0   6  12      187.45      192.85     26.87 o 
   1   6  12       36.06       19.41     10.44 o 
   2   6  12        0.17       37.83     16.08 o 
   3   6  12        1.01       22.80     13.06 o 
   4   6  12        2.47        6.29     16.17 o 
   5   6  12       95.14       91.68     35.88 o 
   6   6  12        0.90       48.02     16.30 o 
 -13   7  12        0.59        0.00     13.93 o 
 -12   7  12       63.39      109.88     25.94 o 
 -11   7  12       45.33       51.04     20.79 o 
 -10   7  12      157.01      148.67     24.78 o 
  -9   7  12       14.94       44.92     22.37 o 
  -8   7  12       44.16       21.97     19.93 o 
  -7   7  12        9.28       23.34     21.65 o 
  -6   7  12        7.06       27.05     25.35 o 
  -5   7  12        0.70       12.15     21.50 o 
  -4   7  12      133.48      126.91     28.32 o 
  -3   7  12       73.51       82.04     21.28 o 
  -2   7  12       38.89       47.95     21.41 o 
  -1   7  12       52.83       68.10     16.69 o 
   0   7  12       11.00        2.97     20.42 o 
   1   7  12        0.24       13.42     16.43 o 
   2   7  12      149.76      192.24     38.88 o 
   3   7  12       51.31       41.71     13.88 o 
   4   7  12        1.44       10.40     13.12 o 
   5   7  12        9.91        0.37     19.38 o 
 -11   8  12        1.41        0.00     18.26 o 
 -10   8  12       10.80       37.62     19.80 o 
  -9   8  12       48.16       49.26     21.52 o 
  -8   8  12        7.11       37.11     30.55 o 
  -7   8  12       14.70       27.78     21.06 o 
  -6   8  12      115.29       78.59     22.41 o 
  -5   8  12       18.79       33.02     23.29 o 
  -4   8  12        4.17       24.95     20.69 o 
  -3   8  12        1.59       30.25     23.25 o 
  -2   8  12       15.05       20.12     19.14 o 
  -1   8  12       26.13        0.00     24.01 o 
   0   8  12       16.44       12.07     17.64 o 
   1   8  12        2.80        8.03     32.25 o 
   2   8  12        0.87        3.51     33.64 o 
  -6   9  12       27.15       17.87     20.77 o 
  -5   9  12       34.40       17.93     20.49 o 
  -4   9  12       23.25       30.10     21.75 o 
  -3   9  12       21.20       34.28     20.10 o 
 -18   1  13        2.60        0.00     13.73 o 
 -17   1  13       13.52       10.19     17.90 o 
 -16   1  13       15.70       28.07     12.85 o 
 -15   1  13        0.10       15.17     11.61 o 
 -14   1  13        3.05        5.61     13.00 o 
 -13   1  13        0.36        0.00     20.44 o 
 -12   1  13      496.58      391.47     24.37 o 
 -11   1  13      135.26       98.35     14.14 o 
 -10   1  13       11.40       11.96     10.00 o 
  -9   1  13        2.83       12.98     12.56 o 
  -8   1  13       20.83       41.91     15.77 o 
  -7   1  13      161.58      130.13     11.31 o 
  -6   1  13      116.44       95.05     12.91 o 
  -5   1  13       85.23      119.41     13.89 o 
  -4   1  13       69.50       72.60     11.29 o 
  -3   1  13       40.48       51.42     13.46 o 
  -2   1  13       35.69       49.23     12.70 o 
  -1   1  13      127.27      157.05     15.19 o 
   0   1  13      133.67      110.65     13.76 o 
   1   1  13      103.66      124.36     14.49 o 
   2   1  13        4.04        7.47     11.81 o 
   3   1  13       73.44       96.02     16.14 o 
   4   1  13      304.10      331.41     19.43 o 
   5   1  13       10.81        1.84     11.74 o 
   6   1  13        1.06        5.51     10.87 o 
   7   1  13        2.87       18.53     13.17 o 
   8   1  13       23.24        0.00     13.58 o 
   9   1  13       12.99       22.84     20.55 o 
 -18   2  13        4.67        5.22     13.64 o 
 -17   2  13       50.41       64.51     24.65 o 
 -16   2  13       64.32       58.51     16.86 o 
 -15   2  13       42.59       47.25     14.34 o 
 -14   2  13       50.71       42.61     14.41 o 
 -13   2  13      400.59      423.12     31.43 o 
 -12   2  13      144.70      132.53     16.00 o 
 -11   2  13      157.97      123.17     17.37 o 
 -10   2  13      200.24      251.89     19.64 o 
  -9   2  13      193.46      229.92     19.94 o 
  -8   2  13       16.40        0.00     14.77 o 
  -7   2  13      450.62      348.99     24.98 o 
  -6   2  13      212.72      213.24     19.40 o 
  -5   2  13       14.67       18.07     14.30 o 
  -4   2  13      394.52      316.62     19.06 o 
  -3   2  13        0.02        1.62     13.63 o 
  -2   2  13      177.21      155.83     14.76 o 
  -1   2  13       45.81       82.99     12.76 o 
   0   2  13        1.06        0.00      8.56 o 
   1   2  13       65.87       63.90     13.45 o 
   2   2  13       62.34       82.03     14.83 o 
   3   2  13      338.33      313.58     19.55 o 
   4   2  13        1.72        5.93     10.73 o 
   5   2  13       55.85       60.49     19.25 o 
   6   2  13       53.32       46.89     13.27 o 
   7   2  13       22.14       33.05     14.89 o 
   8   2  13       17.26       24.56     16.08 o 
 -18   3  13       12.63       21.83     14.77 o 
 -17   3  13        1.23       20.95     21.45 o 
 -16   3  13       21.13       27.57     14.99 o 
 -15   3  13        1.13       15.63     15.60 o 
 -14   3  13        0.65        7.40     13.83 o 
 -13   3  13        2.22       18.74     13.45 o 
 -12   3  13       37.25       12.72     16.43 o 
 -11   3  13       75.76       19.09     14.98 o 
 -10   3  13      116.74       73.86     14.77 o 
  -9   3  13        2.20       15.10     12.11 o 
  -8   3  13      159.89      180.32     23.99 o 
  -7   3  13       10.63       23.10     15.61 o 
  -6   3  13       62.06       89.73     15.97 o 
  -5   3  13       43.84       32.77     11.71 o 
  -4   3  13       56.80       38.21      9.78 o 
  -3   3  13      391.52      364.44     25.88 o 
  -2   3  13       78.24      128.39     17.00 o 
  -1   3  13       85.21       73.45     12.63 o 
   0   3  13      337.41      379.17     17.84 o 
   1   3  13       34.04       23.13     15.22 o 
   2   3  13       53.57       26.49     13.35 o 
   3   3  13        6.32       17.27     11.49 o 
   4   3  13       27.99        0.00     19.41 o 
   5   3  13       19.23       26.64     14.58 o 
   6   3  13        2.17        4.36     18.03 o 
   7   3  13       14.75        0.00     17.46 o 
   8   3  13        8.46       14.38      8.97 o 
 -17   4  13        0.53       11.33     12.26 o 
 -16   4  13        0.42       25.35     14.55 o 
 -15   4  13        0.46        2.31     14.85 o 
 -14   4  13        4.54        2.86     19.31 o 
 -13   4  13       23.76       23.96     20.87 o 
 -12   4  13       39.72       53.58     16.90 o 
 -11   4  13        1.49        0.00     13.74 o 
 -10   4  13        8.30       13.00     12.71 o 
  -9   4  13       14.14        8.52      9.47 o 
  -8   4  13      238.32      216.24     21.92 o 
  -7   4  13       11.35        4.65     10.70 o 
  -6   4  13       27.09       37.44     10.14 o 
  -5   4  13        7.87       23.48      9.31 o 
  -4   4  13       14.45        3.55      8.38 o 
  -3   4  13       60.50       16.39     13.86 o 
  -2   4  13      179.02      152.78     18.76 o 
  -1   4  13      110.99      127.64     17.12 o 
   0   4  13        1.49        0.00      6.94 o 
   1   4  13        3.28        7.38     11.13 o 
   2   4  13      101.84       77.88     19.35 o 
   3   4  13       12.44       12.64     12.44 o 
   4   4  13        0.72       26.34     14.58 o 
   5   4  13       13.64       11.01     24.96 o 
   6   4  13        1.32        0.00     18.65 o 
   7   4  13        0.23       18.98     19.27 o 
 -16   5  13        9.51       38.32     13.46 o 
 -15   5  13        3.52       20.83     15.45 o 
 -14   5  13        0.02       15.57     12.78 o 
 -13   5  13       74.76       59.48     19.93 o 
 -12   5  13       21.00       30.40     13.83 o 
 -11   5  13      244.31      258.06     24.83 o 
 -10   5  13       10.05       23.96     14.81 o 
  -9   5  13        8.23       16.86     20.40 o 
  -8   5  13        3.23        0.00     15.29 o 
  -7   5  13       10.73       19.34      9.45 o 
  -6   5  13      144.65      133.09     31.98 o 
  -5   5  13       35.38       64.28     21.27 o 
  -4   5  13       21.63       29.84     20.57 o 
  -3   5  13       26.45       35.39     20.20 o 
  -2   5  13       56.75       71.64     13.19 o 
  -1   5  13       25.79       41.87     13.01 o 
   0   5  13        0.25       11.40     12.44 o 
   1   5  13       98.60      131.42     19.46 o 
   2   5  13        8.11       22.25     13.14 o 
   3   5  13        1.69       23.52     12.89 o 
   4   5  13        4.64       11.94     17.53 o 
   5   5  13       12.02        0.00     18.70 o 
   6   5  13        9.91        5.83     19.07 o 
 -14   6  13        1.22        6.11     13.72 o 
 -13   6  13       40.59       55.99     15.82 o 
 -12   6  13        3.18        6.55     15.90 o 
 -11   6  13        0.01        9.68     16.47 o 
 -10   6  13       12.20        0.00     20.53 o 
  -9   6  13       15.49       40.64     21.46 o 
  -8   6  13        1.01        0.00     20.18 o 
  -7   6  13        4.35        7.37     20.89 o 
  -6   6  13       16.46       44.48     20.83 o 
  -5   6  13        7.07       21.84     22.99 o 
  -4   6  13        7.33       29.60     22.81 o 
  -3   6  13       10.76       22.73     22.50 o 
  -2   6  13       69.27       63.73     21.34 o 
  -1   6  13       40.69       25.40      9.30 o 
   0   6  13        0.09       28.62     10.74 o 
   1   6  13      243.81      216.85     25.14 o 
   2   6  13       22.79        5.40     14.47 o 
   3   6  13       10.25        1.45     14.13 o 
   4   6  13        0.05       15.43     15.80 o 
   5   6  13        0.32       31.85     20.84 o 
 -13   7  13        3.15       14.03     20.47 o 
 -12   7  13       42.28       41.57     19.98 o 
 -11   7  13        5.00       69.72     29.01 o 
 -10   7  13        1.83       43.57     23.95 o 
  -9   7  13       14.17       18.51     21.06 o 
  -8   7  13       60.09       63.53     21.32 o 
  -7   7  13       79.33       94.40     24.07 o 
  -6   7  13        1.23        0.00     22.20 o 
  -5   7  13       85.27      136.66     25.22 o 
  -4   7  13       11.53        4.67     20.74 o 
  -3   7  13       14.66        0.00     19.86 o 
  -2   7  13        9.85        1.25     19.20 o 
  -1   7  13       15.98       35.33     21.91 o 
   0   7  13        8.66       25.01     17.73 o 
   1   7  13       17.56       21.43     13.69 o 
   2   7  13        0.31       21.25     20.95 o 
   3   7  13       11.05       16.06     10.72 o 
 -10   8  13        3.42        0.00     19.55 o 
  -9   8  13        4.88        0.00     20.37 o 
  -8   8  13        0.64        6.75     20.49 o 
  -7   8  13        0.00        0.00     21.01 o 
  -6   8  13       14.58       11.94     20.68 o 
  -5   8  13        7.80       16.58     20.74 o 
  -4   8  13        0.51        7.49     20.42 o 
  -3   8  13       38.76       40.09     20.18 o 
  -2   8  13        4.28       48.36     20.18 o 
  -1   8  13        0.87        3.42     18.40 o 
   0   8  13        0.91        0.00     18.53 o 
 -18   0  14      123.47      165.49     39.94 o 
 -17   0  14       36.99       43.86     30.32 o 
 -16   0  14      334.65      286.66     46.43 o 
 -15   0  14       39.67       44.98     23.56 o 
 -14   0  14        0.31       37.14     23.27 o 
 -13   0  14      441.96      398.38     50.71 o 
 -12   0  14      304.19      326.84     49.17 o 
 -11   0  14        8.71        7.72     32.07 o 
 -10   0  14      143.01      155.77     38.65 o 
  -9   0  14      788.55      903.46     54.62 o 
  -8   0  14      148.08      142.96     24.62 o 
  -7   0  14      202.89      322.03     52.50 o 
  -6   0  14       96.94      141.73     28.35 o 
  -5   0  14      224.70      248.87     21.69 o 
  -4   0  14       12.36       17.29     16.20 o 
  -3   0  14       55.33       44.70     26.82 o 
  -2   0  14      415.81      406.56     25.55 o 
  -1   0  14       73.95       72.64     19.09 o 
   0   0  14      813.08      889.18     47.26 o 
   1   0  14      733.56      677.10     39.17 o 
   2   0  14       27.65       47.52     18.39 o 
   3   0  14      295.87      227.20     26.92 o 
   4   0  14       59.48      110.59     18.21 o 
   5   0  14        0.32        5.56     16.63 o 
   6   0  14       41.58       42.33     17.04 o 
   7   0  14       33.62        0.00     24.19 o 
   8   0  14        9.51        1.82     22.44 o 
 -18   1  14       15.62       28.09     15.36 o 
 -17   1  14        6.12       26.48     14.02 o 
 -16   1  14        0.32       15.01     17.06 o 
 -15   1  14       39.35       64.66     16.23 o 
 -14   1  14       30.74       27.88     18.73 o 
 -13   1  14       76.89       95.24     24.16 o 
 -12   1  14      269.45      286.57     31.51 o 
 -11   1  14       64.27      113.62     25.53 o 
 -10   1  14      536.27      562.18     29.66 o 
  -9   1  14        0.94        9.85     12.63 o 
  -8   1  14       76.41      103.65     17.80 o 
  -7   1  14       82.36       80.81     14.00 o 
  -6   1  14        4.44        7.67     13.87 o 
  -5   1  14        5.39        0.00      9.95 o 
  -4   1  14       16.92       28.99     11.23 o 
  -3   1  14      154.95      179.55     14.02 o 
  -2   1  14       42.29       24.71     12.00 o 
  -1   1  14       21.35       13.41     13.68 o 
   0   1  14       26.41       19.44     12.15 o 
   1   1  14      160.35      179.14     16.94 o 
   2   1  14        1.84       21.15      9.59 o 
   3   1  14      109.53      132.68     15.39 o 
   4   1  14      209.04      198.33     18.44 o 
   5   1  14       74.83       27.93      9.89 o 
   6   1  14       12.14        0.00     12.43 o 
   7   1  14        8.18        1.29     11.51 o 
 -17   2  14       36.31       56.44     16.88 o 
 -16   2  14        4.50       12.62     13.39 o 
 -15   2  14        0.16        5.14     14.84 o 
 -14   2  14       34.93       24.90     13.97 o 
 -13   2  14        8.31        6.25     12.80 o 
 -12   2  14      336.84      271.49     25.24 o 
 -11   2  14      174.82      156.53     19.16 o 
 -10   2  14        3.90       16.53     13.47 o 
  -9   2  14      114.20      151.16     24.39 o 
  -8   2  14        3.71        0.00     14.21 o 
  -7   2  14      823.59      834.30     32.08 o 
  -6   2  14      306.21      295.72     25.97 o 
  -5   2  14      222.37      223.79     14.43 o 
  -4   2  14       52.60       46.30     11.07 o 
  -3   2  14      258.98      299.01     18.01 o 
  -2   2  14      226.38      208.71     14.94 o 
  -1   2  14      319.63      319.16     18.71 o 
   0   2  14       59.32       64.54     11.11 o 
   1   2  14       13.18       11.53     10.60 o 
   2   2  14       66.20       58.34     10.44 o 
   3   2  14      209.44      191.12     16.87 o 
   4   2  14        0.22        7.95     13.36 o 
   5   2  14       25.64       10.20      8.74 o 
   6   2  14        2.19       21.30     14.05 o 
   7   2  14        0.73       14.68     30.31 o 
 -17   3  14       62.98       77.28     18.48 o 
 -16   3  14       36.46       41.69     14.56 o 
 -15   3  14        3.28        2.22     12.45 o 
 -14   3  14       18.81       24.87     15.11 o 
 -13   3  14        3.73       31.90     12.60 o 
 -12   3  14      212.66      205.07     22.40 o 
 -11   3  14      121.86      158.03     21.67 o 
 -10   3  14        2.86        0.00     16.58 o 
  -9   3  14      203.61      233.43     22.36 o 
  -8   3  14      167.14      147.97     19.66 o 
  -7   3  14      109.83       95.00     16.88 o 
  -6   3  14        0.77        0.00     12.32 o 
  -5   3  14        0.42       10.85      9.47 o 
  -4   3  14       50.55       66.31     10.86 o 
  -3   3  14      431.99      410.78     17.36 o 
  -2   3  14       20.01       20.25     10.24 o 
  -1   3  14       68.43       55.28     14.87 o 
   0   3  14        0.41        0.00     18.00 o 
   1   3  14       46.86       81.77     14.34 o 
   2   3  14       54.21       60.03     12.69 o 
   3   3  14        0.48        0.00     13.11 o 
   4   3  14       33.57       39.78     13.75 o 
   5   3  14       15.98       48.47     15.88 o 
   6   3  14        0.31       25.34     12.88 o 
   7   3  14        8.51       12.17     14.69 o 
 -16   4  14       53.85       52.85     16.27 o 
 -15   4  14        1.65        1.87     12.54 o 
 -14   4  14       14.91        5.93     15.81 o 
 -13   4  14       47.35       30.03     14.44 o 
 -12   4  14      136.25      139.43     20.75 o 
 -11   4  14       14.27       15.12     18.75 o 
 -10   4  14       53.93       46.91     15.08 o 
  -9   4  14        0.01       14.31     14.52 o 
  -8   4  14        3.52        0.00     13.26 o 
  -7   4  14        3.47       12.96     20.81 o 
  -6   4  14       56.43       29.81     12.45 o 
  -5   4  14       20.80       19.02     19.37 o 
  -4   4  14      134.60       82.23     22.14 o 
  -3   4  14       49.32       31.19     10.92 o 
  -2   4  14        6.31        0.59      6.37 o 
  -1   4  14      135.07      160.22     21.00 o 
   0   4  14      221.34      188.05     30.08 o 
   1   4  14       25.57       21.55     12.37 o 
   2   4  14        0.80       16.95     12.15 o 
   3   4  14       25.12       14.32     14.11 o 
   4   4  14       20.64       23.62     12.81 o 
   5   4  14       16.84       24.88     20.67 o 
   6   4  14        1.13        0.30     12.98 o 
 -15   5  14       68.16       50.53     17.86 o 
 -14   5  14        8.66       19.83     15.53 o 
 -13   5  14        0.39       43.93     20.56 o 
 -12   5  14        4.59       31.79     16.08 o 
 -11   5  14      123.83       89.97     16.53 o 
 -10   5  14       14.25        4.47     15.32 o 
  -9   5  14       41.97       35.01     19.57 o 
  -8   5  14       14.57        9.66     19.61 o 
  -7   5  14       27.68       24.16     21.65 o 
  -6   5  14       31.26       40.87     21.66 o 
  -5   5  14      407.10      398.84     31.51 o 
  -4   5  14      127.22      115.44     23.94 o 
  -3   5  14       85.11       66.35     24.06 o 
  -2   5  14      178.39      246.38     47.37 o 
  -1   5  14      164.64      130.37     20.12 o 
   0   5  14       25.30       28.25      9.58 o 
   1   5  14        2.60       26.89     10.04 o 
   2   5  14       88.88       90.42     18.89 o 
   3   5  14        4.48       24.51     19.18 o 
   4   5  14        4.47       18.45     23.25 o 
   5   5  14        2.84       41.21     18.56 o 
 -14   6  14       27.45       16.33     13.78 o 
 -13   6  14       36.77       45.32     20.28 o 
 -12   6  14       10.62        6.11     20.79 o 
 -11   6  14       88.52      121.25     25.09 o 
 -10   6  14        0.67        0.37     20.28 o 
  -9   6  14        0.06       38.68     20.65 o 
  -8   6  14      109.42      139.86     28.62 o 
  -7   6  14       42.91       49.53     25.20 o 
  -6   6  14       47.28       63.11     21.65 o 
  -5   6  14       55.05       74.50     22.07 o 
  -4   6  14        0.01        0.00     20.85 o 
  -3   6  14        1.41       40.04     20.74 o 
  -2   6  14        4.39       41.01     31.89 o 
  -1   6  14       51.91       31.24     19.99 o 
   0   6  14        5.08        9.09      8.29 o 
   1   6  14        6.42       13.32     11.40 o 
   2   6  14        2.74        8.85     11.26 o 
   3   6  14        0.14        7.87     17.51 o 
 -11   7  14        0.40        0.00     19.65 o 
 -10   7  14        0.37        0.25     19.81 o 
  -9   7  14       42.75       62.98     31.85 o 
  -8   7  14        0.10        0.00     21.08 o 
  -7   7  14       19.79       31.66     29.23 o 
  -6   7  14        2.14       19.71     20.87 o 
  -5   7  14        1.06       21.77     20.95 o 
  -4   7  14        1.44        0.00     22.72 o 
  -3   7  14        0.18       29.23     23.09 o 
  -2   7  14       10.14        8.14     19.07 o 
  -1   7  14       10.03       23.52     24.07 o 
   0   7  14        3.66       15.80     18.97 o 
   1   7  14       25.44       53.44     27.22 o 
  -7   8  14       53.28       83.36     22.71 o 
  -6   8  14       14.14       63.65     22.14 o 
  -5   8  14       22.92       30.99     20.83 o 
  -4   8  14       38.76       21.18     21.20 o 
  -3   8  14       48.12       35.18     19.94 o 
 -17   1  15       17.89       34.14     15.57 o 
 -16   1  15       36.03       24.97     15.61 o 
 -15   1  15        0.05        5.79     17.48 o 
 -14   1  15        7.20       17.10     12.80 o 
 -13   1  15       45.77       52.16     18.89 o 
 -12   1  15        6.78       15.60     19.22 o 
 -11   1  15        0.02       17.53     14.15 o 
 -10   1  15       22.80        9.61     14.60 o 
  -9   1  15        2.22       23.26     15.29 o 
  -8   1  15       96.73       87.24     15.91 o 
  -7   1  15      541.61      525.86     42.59 o 
  -6   1  15       15.12        0.30      9.45 o 
  -5   1  15       84.84       74.70     11.98 o 
  -4   1  15      219.14      210.60     15.04 o 
  -3   1  15      146.80      130.90     14.25 o 
  -2   1  15       76.68      100.02     14.42 o 
  -1   1  15       22.44       30.56     12.24 o 
   0   1  15       87.94      102.09     15.11 o 
   1   1  15      115.50      111.46     13.98 o 
   2   1  15       19.51       20.34     13.16 o 
   3   1  15        2.92       13.92     11.32 o 
   4   1  15        0.38       20.29     10.97 o 
   5   1  15        6.10        0.00     12.15 o 
   6   1  15        8.02        4.40     13.79 o 
 -17   2  15       29.82       27.86     13.94 o 
 -16   2  15       30.43       40.34     20.30 o 
 -15   2  15       20.91       27.74     18.57 o 
 -14   2  15       11.83        6.22     20.90 o 
 -13   2  15        0.01        2.44     10.76 o 
 -12   2  15       16.15       33.90     13.40 o 
 -11   2  15       48.18       36.23     14.32 o 
 -10   2  15      290.24      240.70     23.87 o 
  -9   2  15      139.54       82.74     15.31 o 
  -8   2  15        1.50        6.78     14.03 o 
  -7   2  15       29.92       41.04     13.29 o 
  -6   2  15        2.44        0.00     14.15 o 
  -5   2  15      106.57      112.87     15.73 o 
  -4   2  15        6.45       16.84      9.78 o 
  -3   2  15       29.40       18.81     10.08 o 
  -2   2  15        7.64        0.00     15.99 o 
  -1   2  15        2.78       16.22     10.61 o 
   0   2  15       78.65       70.57     15.31 o 
   1   2  15       59.73       37.00     11.64 o 
   2   2  15       27.62        3.31     12.16 o 
   3   2  15       59.54       48.92     13.01 o 
   4   2  15        0.40       10.32     10.29 o 
   5   2  15       20.62        0.00     12.74 o 
   6   2  15        5.94       14.90     15.08 o 
 -16   3  15       12.30       26.41     14.89 o 
 -15   3  15       38.38       33.96     13.88 o 
 -14   3  15       10.02       17.18     12.98 o 
 -13   3  15       11.64       23.09     12.78 o 
 -12   3  15      412.18      435.19     38.62 o 
 -11   3  15       59.84       91.48     16.54 o 
 -10   3  15      101.55      128.21     20.05 o 
  -9   3  15       42.19       52.04     15.72 o 
  -8   3  15       17.86       25.29     11.65 o 
  -7   3  15      108.65      106.28     18.47 o 
  -6   3  15        7.69        3.50     12.47 o 
  -5   3  15       16.24       18.32      9.42 o 
  -4   3  15        0.23        9.58      8.34 o 
  -3   3  15       12.12       27.31     11.11 o 
  -2   3  15       28.25       25.45     13.54 o 
  -1   3  15        2.28       10.73     10.74 o 
   0   3  15       43.20       21.35     13.12 o 
   1   3  15       12.33       12.78     12.78 o 
   2   3  15      249.00      274.13     25.32 o 
   3   3  15        2.61       19.64     12.24 o 
   4   3  15       74.32       45.13     16.20 o 
   5   3  15       67.53       54.70     16.69 o 
 -15   4  15        4.75       19.60     11.85 o 
 -14   4  15        0.77        0.00     15.11 o 
 -13   4  15        7.20       23.47     14.52 o 
 -12   4  15        0.91       23.77      9.63 o 
 -11   4  15       18.95       27.74     13.10 o 
 -10   4  15       28.64       34.36     19.16 o 
  -9   4  15       17.40        5.41     13.69 o 
  -8   4  15        7.08       33.20     14.87 o 
  -7   4  15       23.48       22.92     17.92 o 
  -6   4  15       14.58       10.56     19.55 o 
  -5   4  15       24.78       12.45     19.74 o 
  -4   4  15       28.67       23.67     23.21 o 
  -3   4  15       10.95       49.43     20.44 o 
  -2   4  15       30.79       35.24     12.77 o 
  -1   4  15       25.83        0.92     13.38 o 
   0   4  15        2.60        4.30     13.04 o 
   1   4  15       12.05        7.74     13.62 o 
   2   4  15        4.22        1.90     12.19 o 
   3   4  15        0.05       27.41     15.02 o 
   4   4  15       17.29       23.08     14.33 o 
 -14   5  15       12.49        0.16     13.69 o 
 -13   5  15        0.94        0.00     16.41 o 
 -12   5  15        4.09        0.00     16.01 o 
 -11   5  15       43.86       30.72     21.32 o 
 -10   5  15        5.33       10.26     20.12 o 
  -9   5  15        0.64       39.06     22.61 o 
  -8   5  15      145.15      157.79     26.58 o 
  -7   5  15        7.55        7.01     20.64 o 
  -6   5  15       16.42       13.05     21.49 o 
  -5   5  15        0.17       11.61     20.54 o 
  -4   5  15        7.19       38.52     21.19 o 
  -3   5  15       39.13       25.45     23.70 o 
  -2   5  15       12.20       42.03     20.72 o 
  -1   5  15        8.66        5.58     22.11 o 
   0   5  15        2.80        0.00     13.10 o 
   1   5  15       12.45       25.77     11.37 o 
   2   5  15       15.83       15.64     16.99 o 
   3   5  15        2.98       29.15     14.73 o 
 -12   6  15       36.21       50.63     21.73 o 
 -11   6  15       67.57       63.46     21.73 o 
 -10   6  15        6.65       22.72     22.21 o 
  -9   6  15        8.55       31.87     23.22 o 
  -8   6  15       37.47       36.16     26.80 o 
  -7   6  15       13.37        9.20     21.11 o 
  -6   6  15       14.53       43.21     21.95 o 
  -5   6  15        2.40       19.59     21.74 o 
  -4   6  15       82.09       65.74     21.92 o 
  -3   6  15       21.41        5.30     20.61 o 
  -2   6  15       19.45        0.00     19.09 o 
  -1   6  15      153.39      192.45     28.03 o 
   0   6  15       30.78       66.39     19.24 o 
   1   6  15       22.25       60.95     25.64 o 
  -9   7  15       79.44       55.52     22.29 o 
  -8   7  15        5.42       34.91     22.04 o 
  -7   7  15       58.66       49.25     22.38 o 
  -6   7  15       17.43        0.00     21.52 o 
  -5   7  15        1.17        0.00     21.70 o 
  -4   7  15        1.69       11.65     22.54 o 
  -3   7  15        4.18       43.07     22.63 o 
  -2   7  15        2.73        0.00     19.77 o 
 -16   0  16       18.80       29.41     19.59 o 
 -15   0  16       15.57       38.39     21.07 o 
 -14   0  16       57.63       36.04     31.34 o 
 -13   0  16        1.78        2.14     21.60 o 
 -12   0  16       15.27       34.51     15.19 o 
 -11   0  16      166.74      164.16     35.85 o 
 -10   0  16      362.37      395.11     93.28 o 
  -9   0  16      609.58      675.77     49.17 o 
  -8   0  16        0.40        9.86     29.32 o 
  -7   0  16      167.00      182.25     19.37 o 
  -6   0  16      708.37      614.56     29.92 o 
  -5   0  16      378.42      337.91     32.78 o 
  -4   0  16      162.65      242.88     26.15 o 
  -3   0  16        1.45        8.52     16.64 o 
  -2   0  16      139.46      129.18     19.89 o 
  -1   0  16      107.05      100.31     19.10 o 
   0   0  16        0.87        3.66     16.71 o 
   1   0  16       91.77       61.91     17.88 o 
   2   0  16        9.96       52.75     18.59 o 
   3   0  16       19.42       17.09     23.06 o 
   4   0  16        1.70       21.75     16.39 o 
   5   0  16        8.71        0.00     15.31 o 
 -16   1  16        4.79       17.03     19.02 o 
 -15   1  16        1.71       24.03     18.68 o 
 -14   1  16       37.81       64.04     19.52 o 
 -13   1  16       15.78        9.01     20.78 o 
 -12   1  16        0.17       12.76     12.60 o 
 -11   1  16       71.78      105.27     24.12 o 
 -10   1  16       48.57       60.62     14.31 o 
  -9   1  16       24.25       21.71     11.68 o 
  -8   1  16      298.35      317.30     24.78 o 
  -7   1  16        0.16        6.06     13.31 o 
  -6   1  16        3.71       13.70     13.60 o 
  -5   1  16       18.51       25.05     20.80 o 
  -4   1  16        0.24        7.53     11.81 o 
  -3   1  16       54.52       73.78     12.50 o 
  -2   1  16       58.64       44.71     12.11 o 
  -1   1  16       17.82       38.54     15.60 o 
   0   1  16       19.80       31.48     11.83 o 
   1   1  16       86.89       92.59     15.89 o 
   2   1  16        0.68        4.53     11.72 o 
   3   1  16        6.78       12.25     11.45 o 
   4   1  16        0.96       12.84     13.13 o 
 -16   2  16        6.33        8.29     12.77 o 
 -15   2  16        0.04       23.08     20.50 o 
 -14   2  16        5.68       22.14     13.30 o 
 -13   2  16       24.49       18.05     13.82 o 
 -12   2  16       56.30       41.40     17.92 o 
 -11   2  16       39.51       51.27     13.84 o 
 -10   2  16      122.50      164.54     22.73 o 
  -9   2  16        4.30       13.22     17.89 o 
  -8   2  16        3.32        4.99     16.42 o 
  -7   2  16       16.49       17.14     13.36 o 
  -6   2  16       14.20       17.34     17.82 o 
  -5   2  16       75.89       88.24     16.61 o 
  -4   2  16       58.61       52.33     14.12 o 
  -3   2  16       32.53       34.91     11.09 o 
  -2   2  16       35.18       45.85     11.90 o 
  -1   2  16       43.54       15.30     10.91 o 
   0   2  16       18.48        5.07     13.10 o 
   1   2  16      169.31      160.52     20.02 o 
   2   2  16        9.34       14.10     14.22 o 
   3   2  16        0.30       11.43     12.37 o 
   4   2  16        3.78        0.00     12.90 o 
 -15   3  16        8.35        0.00     19.18 o 
 -14   3  16        3.92        1.66     12.65 o 
 -13   3  16        0.52       24.92     19.39 o 
 -12   3  16       45.50       58.04     15.89 o 
 -11   3  16       71.93       55.53     15.61 o 
 -10   3  16       18.61       22.61     11.43 o 
  -9   3  16       95.70      106.57     21.13 o 
  -8   3  16        0.25       24.31     12.28 o 
  -7   3  16       28.32       32.47     18.68 o 
  -6   3  16        0.29        0.00     13.35 o 
  -5   3  16       39.27       40.99     12.66 o 
  -4   3  16       47.78       40.14     20.45 o 
  -3   3  16        0.09       22.60     26.16 o 
  -2   3  16       21.86       23.09     13.72 o 
  -1   3  16        6.69       32.16     14.09 o 
   0   3  16       16.21       12.72     15.73 o 
   1   3  16       18.84       20.13     10.22 o 
   2   3  16      162.11      184.61     30.13 o 
   3   3  16        3.55        9.21     12.67 o 
 -14   4  16        3.64        9.45     17.62 o 
 -13   4  16       76.63       77.36     14.80 o 
 -12   4  16       11.45       10.98     12.54 o 
 -11   4  16       15.25        0.00     14.47 o 
 -10   4  16      294.85      306.04     25.49 o 
  -9   4  16        0.70        0.00     14.09 o 
  -8   4  16       60.98       55.43     18.19 o 
  -7   4  16       31.29       78.15     21.75 o 
  -6   4  16        9.24       13.95     19.70 o 
  -5   4  16      297.46      298.16     37.07 o 
  -4   4  16       11.29       14.23     22.52 o 
  -3   4  16       13.66        2.97     19.02 o 
  -2   4  16        6.89        4.12     19.44 o 
  -1   4  16       13.40       47.61     27.77 o 
   0   4  16        5.78       13.77     13.06 o 
   1   4  16      105.06       78.47     15.65 o 
   2   4  16        7.31        9.83     14.41 o 
 -13   5  16       15.11       13.03     20.43 o 
 -12   5  16       51.49       80.87     21.52 o 
 -11   5  16        0.38        5.50     19.45 o 
 -10   5  16        0.64        4.53     19.42 o 
  -9   5  16       14.41       74.58     24.55 o 
  -8   5  16       42.64       43.47     22.03 o 
  -7   5  16      171.12      228.36     37.37 o 
  -6   5  16       10.44        8.84     20.97 o 
  -5   5  16       11.37       32.15     20.91 o 
  -4   5  16        9.82        0.00     26.22 o 
  -3   5  16       10.38       12.97     20.04 o 
  -2   5  16       39.74       40.34     23.17 o 
  -1   5  16        9.72       17.99     18.90 o 
   0   5  16       60.46       58.73     19.06 o 
   1   5  16       21.53       16.13     18.42 o 
 -11   6  16       10.75        0.00     23.16 o 
 -10   6  16       49.10        5.88     20.78 o 
  -9   6  16       11.90       33.73     24.46 o 
  -8   6  16        0.11        7.12     20.37 o 
  -7   6  16        9.64        6.30     20.73 o 
  -6   6  16        1.73        3.87     20.55 o 
  -5   6  16       23.50       27.73     20.91 o 
  -4   6  16       11.19       29.04     20.82 o 
  -3   6  16        0.44       13.04     22.69 o 
  -2   6  16        0.22        0.00     19.54 o 
  -1   6  16        0.01       19.68     22.70 o 
 -15   1  17        1.35        0.00     13.07 o 
 -14   1  17       46.68       41.63     19.27 o 
 -13   1  17       15.74       26.39     19.57 o 
 -12   1  17       92.61       85.36     21.60 o 
 -11   1  17        3.10       45.23     20.08 o 
 -10   1  17       48.31       21.42     21.71 o 
  -9   1  17        6.35        2.91     25.31 o 
  -8   1  17       74.48       61.60     22.74 o 
  -7   1  17       73.47       80.49     15.40 o 
  -6   1  17       21.05       37.50     15.01 o 
  -5   1  17        0.97       13.63     14.48 o 
  -4   1  17        7.73       23.01     12.66 o 
  -3   1  17       45.88       49.81     12.24 o 
  -2   1  17       55.02       34.40     12.19 o 
  -1   1  17        2.02       12.89     11.36 o 
   0   1  17        0.06        0.00     11.32 o 
   1   1  17        1.79        1.42     12.15 o 
   2   1  17        2.49        5.06     14.11 o 
   3   1  17        1.10       13.69     13.25 o 
 -15   2  17        5.48        7.34     14.77 o 
 -14   2  17       13.66       22.63     14.57 o 
 -13   2  17       37.58       15.05     20.48 o 
 -12   2  17       33.46       28.14     13.45 o 
 -11   2  17        0.04        2.73     22.85 o 
 -10   2  17        0.96       18.42     18.07 o 
  -9   2  17       52.59       73.45     16.33 o 
  -8   2  17       26.60       21.53     12.52 o 
  -7   2  17        1.47        3.99     14.89 o 
  -6   2  17       18.76       14.56     17.64 o 
  -5   2  17      116.63       94.59     16.07 o 
  -4   2  17        1.22        0.00     13.40 o 
  -3   2  17        0.12        3.02     14.93 o 
  -2   2  17        2.64        0.00     13.64 o 
  -1   2  17       10.00        0.00     13.85 o 
   0   2  17       10.26       10.91     13.74 o 
   1   2  17       18.84      110.49     29.53 o 
   2   2  17        2.86        0.00     13.38 o 
 -14   3  17       12.91        2.49     20.07 o 
 -13   3  17        0.27        0.00     18.65 o 
 -12   3  17        0.06        0.00     14.09 o 
 -11   3  17       31.70       39.73     19.61 o 
 -10   3  17       12.79       29.44     13.32 o 
  -9   3  17       31.46       18.07     12.80 o 
  -8   3  17        4.52       28.39     12.83 o 
  -7   3  17       47.18       26.35     17.79 o 
  -6   3  17       17.84       35.82     28.43 o 
  -5   3  17       42.12       25.90     19.35 o 
  -4   3  17        3.99        2.85     19.20 o 
  -3   3  17       30.23       59.86     21.76 o 
  -2   3  17        4.04       16.72     19.25 o 
  -1   3  17        9.38       16.11     18.86 o 
   0   3  17       23.80       39.81     14.31 o 
   1   3  17        0.02       24.25      9.64 o 
 -13   4  17       11.31       24.14     18.63 o 
 -12   4  17        1.38       16.02     12.60 o 
 -11   4  17        8.02        6.46     14.14 o 
 -10   4  17       35.27       54.24     19.72 o 
  -9   4  17       54.01       57.02     20.89 o 
  -8   4  17        0.35       36.42     21.94 o 
  -7   4  17        2.43       14.02     19.87 o 
  -6   4  17        2.13       26.16     19.84 o 
  -5   4  17        3.33       36.59     21.83 o 
  -4   4  17       20.70       15.89     20.65 o 
  -3   4  17        5.59       20.85     21.15 o 
  -2   4  17        0.00        5.87     27.28 o 
  -1   4  17        0.46        0.00     18.18 o 
   0   4  17        3.47       17.12     18.32 o 
 -11   5  17       47.88       38.80     20.05 o 
 -10   5  17       28.27       52.73     21.84 o 
  -9   5  17       35.17       23.95     20.53 o 
  -8   5  17        3.66       48.20     23.16 o 
  -7   5  17       24.31       35.09     20.58 o 
  -6   5  17        0.32        6.85     20.11 o 
  -5   5  17        5.27        0.00     20.22 o 
  -4   5  17        0.83        4.26     20.10 o 
  -3   5  17        2.75       12.79     20.20 o 
  -2   5  17        1.03        0.00     19.83 o 
 -14   0  18       35.95       80.43     35.24 o 
 -13   0  18        0.40       11.63     29.42 o 
 -12   0  18        0.25       36.70     26.41 o 
 -11   0  18       25.69       39.01     28.50 o 
 -10   0  18       29.31       52.02     44.17 o 
  -9   0  18      158.28      178.52     37.98 o 
  -8   0  18       95.55      127.89     46.64 o 
  -7   0  18       62.63       83.59     61.03 o 
  -6   0  18      113.73       95.80     37.84 o 
  -5   0  18       66.97       24.39     28.86 o 
  -4   0  18       26.81       33.36     23.50 o 
  -3   0  18        0.00        1.01     16.14 o 
  -2   0  18       17.38       12.24     15.47 o 
  -1   0  18       10.17       36.98     18.93 o 
   0   0  18        4.53        8.20     16.80 o 
   1   0  18        0.31        0.15     16.84 o 
 -14   1  18        6.43        4.55     12.40 o 
 -13   1  18       48.36       12.35     17.78 o 
 -12   1  18        7.76       33.61     20.85 o 
 -11   1  18       20.14       10.96     15.56 o 
 -10   1  18       52.80       20.80     18.47 o 
  -9   1  18       12.19       30.68     24.20 o 
  -8   1  18       85.93       81.26     22.04 o 
  -7   1  18        1.41        8.17     17.70 o 
  -6   1  18        0.08        9.44     14.24 o 
  -5   1  18        1.12        4.58     13.86 o 
  -4   1  18       20.37       29.96     13.94 o 
  -3   1  18        3.80       23.43     13.34 o 
  -2   1  18        1.05        0.00     11.37 o 
  -1   1  18       23.35       32.48     14.15 o 
   0   1  18        0.20       14.34     13.98 o 
 -13   2  18      106.20       84.32     23.97 o 
 -12   2  18       39.74       52.53     14.69 o 
 -11   2  18       21.00       10.58     20.44 o 
 -10   2  18       69.84       77.05     17.09 o 
  -9   2  18       88.75       71.12     23.75 o 
  -8   2  18      151.18      116.70     18.86 o 
  -7   2  18        4.13        8.88     13.82 o 
  -6   2  18        0.16        8.45     12.99 o 
  -5   2  18       64.20       80.18     17.18 o 
  -4   2  18       45.97       87.14     21.92 o 
  -3   2  18        0.00        0.00     17.73 o 
  -2   2  18        0.57        2.91     16.66 o 
  -1   2  18        8.57       12.28     17.89 o 
   0   2  18        7.97        7.62     13.86 o 
 -12   3  18       29.87       27.89     14.27 o 
 -11   3  18      125.04      121.90     25.26 o 
 -10   3  18        6.71        8.82     17.01 o 
  -9   3  18       52.51       47.98     12.52 o 
  -8   3  18       38.30       26.99     18.36 o 
  -7   3  18        2.17       34.31     19.68 o 
  -6   3  18       13.37        5.63     17.94 o 
  -5   3  18       14.85       38.47     19.57 o 
  -4   3  18        3.98        0.00     18.12 o 
  -3   3  18        0.61        0.00     18.94 o 
  -2   3  18        0.81       10.36     18.71 o 
  -1   3  18       23.99       23.27     18.03 o 
 -11   4  18        0.00       18.81     28.02 o 
 -10   4  18        0.88       25.74     19.13 o 
  -9   4  18       13.87       16.00     19.04 o 
  -8   4  18       27.65       17.47     19.08 o 
  -7   4  18        5.89       15.44     19.59 o 
  -6   4  18        9.03        0.89     21.07 o 
  -5   4  18        0.91       18.79     25.00 o 
  -4   4  18       17.87       14.34     20.18 o 
  -3   4  18        3.43       29.10     20.24 o 
 -12   1  19        4.94       21.45     13.65 o 
 -11   1  19        0.27       21.74     17.40 o 
 -10   1  19       36.26       60.87     15.19 o 
  -9   1  19       22.02        6.71     13.98 o 
  -8   1  19        3.31       19.32     17.95 o 
  -7   1  19       23.21        7.78     23.14 o 
  -6   1  19        0.86       21.79     17.08 o 
  -5   1  19        0.82       30.38     16.58 o 
  -4   1  19        1.28        4.50     13.06 o 
  -3   1  19       11.18       20.32     15.91 o 
  -2   1  19        0.35        5.04     16.56 o 
 -11   2  19        1.54        6.39      9.71 o 
 -10   2  19       27.49       51.26     18.40 o 
  -9   2  19       39.70       32.70     21.87 o 
  -8   2  19        3.95       10.73     12.21 o 
  -7   2  19        5.86       19.46     25.65 o 
  -6   2  19       16.41       10.27     17.20 o 
  -5   2  19       12.95       30.41     17.85 o 
  -4   2  19        4.59        0.00     17.08 o 
  -3   2  19        8.85        8.67     17.36 o 
  -9   3  19        0.55       49.71     36.47 o 
  -8   3  19        0.31       10.01     26.66 o 
  -7   3  19        3.76        3.72     19.50 o 
  -6   3  19        3.65        0.00     17.92 o 
  -5   3  19        8.85       14.84     19.71 o 
                                                 
